# Supplementary material for: Large multicenter validation of urine RNA profile for urothelial carcinoma detection and surveillance
Source: J Clin Invest. 2026 Apr 9;136(11):e203094. doi: 10.1172/JCI203094 (PMC13221218; doi:10.1172/JCI203094)
Supplement: Supporting data values [file jci-136-203094-s179.xlsx]

## Sheet: Detection
Sample number	Indication for cystoscopy	Urothelial cancer present	Cytology	Stage	Grade	Variant histology	CDC42BPB Ct	ROBO1 Ct	CRH Ct	IGF2 Ct	uRNAp
1	gross hematuria	No	Negative	NA	NA	NA	29.52	29.7329	38.625	28.8057	0.505214
2	gross hematuria	No	Negative	NA	NA	NA	31.6923	34.3213	41	37.3221	0.129394
3	gross hematuria	Yes	Negative	Ta	Low	None	25.6541	22.1974	28.0342	27.7903	0.856937
4	gross hematuria	No	Negative	NA	NA	NA	28.0339	33.2821	34.1581	28.3889	0.612685
5	gross hematuria	No	Negative	NA	NA	NA	32.3391	33.6362	41	30.1389	0.34001
6	gross hematuria	No	Negative	NA	NA	NA	30.0879	32.8276	41	27.8364	0.440791
7	LUTS	No	Not done	NA	NA	NA	29.8942	35.335	41	34.1753	0.194408
8	image	No	Negative	NA	NA	NA	27.4868	31.9692	34.5872	31.0658	0.503994
9	image	No	Negative	NA	NA	NA	28.2383	36.3172	34.7336	34.0841	0.329887
10	microhematuria (high-risk)	No	Negative	NA	NA	NA	30.3835	30.5679	41	38.1325	0.133306
11	gross hematuria	No	Negative	NA	NA	NA	30.0816	30.826	41	40.1228	0.0980069
12	microhematuria (high-risk)	No	Negative	NA	NA	NA	34.7466	33.0996	41	37.3564	0.135118
13	gross hematuria	No	Negative	NA	NA	NA	35.4752	39.9126	41	35.5941	0.133592
14	microhematuria (high-risk)	No	Negative	NA	NA	NA	30.1681	33.2014	41	32.1546	0.272196
15	microhematuria (high-risk)	No	Negative	NA	NA	NA	27.8592	31.65	36.3604	31.6786	0.42974
16	gross hematuria	No	Not done	NA	NA	NA	24.6545	32.0872	33.3	33.7907	0.426383
17	gross hematuria	No	Negative	NA	NA	NA	28.5304	29.4435	25.8769	33.0018	0.697674
18	gross hematuria	No	Negative	NA	NA	NA	30.7918	37.3313	41	33.677	0.193329
19	gross hematuria	No	Negative	NA	NA	NA	30.0211	33.9717	41	33.7213	0.217055
20	gross hematuria	No	Negative	NA	NA	NA	31.4396	30.1004	41	41	0.088305
21	gross hematuria	No	Negative	NA	NA	NA	28.876	36.2216	41	33.6392	0.202366
22	gross hematuria	No	Negative	NA	NA	NA	32.54	34.6904	41	34.9763	0.178375
23	gross hematuria	No	Negative	NA	NA	NA	31.5429	32.444	35.6274	34.4958	0.33014
24	gross hematuria	No	Negative	NA	NA	NA	28.5639	31.2024	41	33.1299	0.257892
25	gross hematuria	Yes	Not done	Ta	High	None	23.7622	21.7017	30.9086	25.8837	0.857396
26	image	Yes	Negative	Ta	Low	None	35.5582	32.7136	41	33.015	0.248536
27	gross hematuria	Yes	Positive	T1	High	None	26.9127	26.0732	24.6702	24.7235	0.926177
28	microhematuria (high-risk)	No	Negative	NA	NA	NA	31.18	36.1812	41	33.0233	0.219972
29	gross hematuria	No	Not done	NA	NA	NA	25.9974	29.5552	41	26.0367	0.553486
30	microhematuria (high-risk)	No	Negative	NA	NA	NA	30.3444	32.8273	41	35.7582	0.171587
31	image	No	Negative	NA	NA	NA	30.2915	30.1677	41	36.1295	0.18007
32	gross hematuria	Yes	Negative	Ta	Low	None	22.957	22.5555	33.0008	29.4036	0.713664
33	gross hematuria	No	Negative	NA	NA	NA	26.1435	27.4313	41	34.8043	0.237285
34	gross hematuria	Yes	Negative	T1	High	None	22.4922	21.0961	25.9002	25.2281	0.925898
35	gross hematuria	Yes	Negative	T1	High	None	25.4522	25.1568	35.6003	26.4273	0.728875
36	LUTS	Yes	Suspicious	Tis	High	None	28.9517	29.4664	28.7362	31.0438	0.695684
37	gross hematuria	Yes	Atypical	T2	High	squamous differentiation	30.4648	32.9059	30.7882	26.2475	0.774905
38	LUTS	No	Not done	NA	NA	NA	27.2448	33.1191	41	33.7093	0.22408
39	gross hematuria	Yes	Negative	Ta	Low	None	33.4364	29.8957	41	34.2076	0.235188
40	microhematuria (high-risk)	No	Negative	NA	NA	NA	32.0474	34.5902	39.6769	35.2	0.197209
41	microhematuria (high-risk)	No	Negative	NA	NA	NA	32.344	36.6498	41	36.7359	0.128584
42	gross hematuria	No	Negative	NA	NA	NA	25.931	23.5203	36.158	26.5918	0.725052
43	gross hematuria	Yes	Not done	T1	High	None	25.6361	29.9115	25.5365	26.2969	0.879364
44	gross hematuria	No	Negative	NA	NA	NA	33.9252	33.0663	35.538	28.9189	0.553683
45	gross hematuria	Yes	Not done	Ta	Low	None	24.557	22.8557	41	25.5888	0.644648
46	microhematuria (intermediate -risk)	No	Negative	NA	NA	NA	32.3181	34.9605	41	35.7202	0.159065
47	gross hematuria	No	Negative	NA	NA	NA	34.7412	40.3378	41	35.7346	0.128684
48	gross hematuria	Yes	Atypical	T2+Tis	High	None	33.5824	33.3986	36.9026	31.2448	0.412501
49	gross hematuria	No	Negative	NA	NA	NA	33.0486	36.0611	41	36.5572	0.135105
50	image	Yes	Negative	Ta	High	None	35.45	34.8596	41	30.6289	0.309671
51	gross hematuria	Yes	Suspicious	T1	High	None	27.9453	31.5524	30.3827	20.2805	0.91314
52	image	No	Negative	NA	NA	NA	28.8466	27.0083	39.2593	32.7423	0.355654
53	gross hematuria	Yes	Negative	Ta	Low	None	30.3	28.3431	41	32.1972	0.316623
54	LUTS	No	Negative	NA	NA	NA	30.7056	32.0554	41	32.447	0.27277
55	microhematuria (high-risk)	No	Negative	NA	NA	NA	34.0043	33.2644	41	35.2725	0.180584
56	LUTS	No	Negative	NA	NA	NA	35.7238	36.5509	41	35.8254	0.147365
57	gross hematuria	Yes	Negative	T1	High	None	31.9329	29.6944	34.3294	24.3184	0.783896
58	microhematuria (high-risk)	No	Negative	NA	NA	NA	31.402	32.5585	41	30.796	0.326293
59	LUTS	No	Negative	NA	NA	NA	32.6511	31.0837	39.7146	35.5917	0.211715
60	gross hematuria	No	Negative	NA	NA	NA	27.806	31.9195	41	31.2356	0.31647
61	LUTS	No	Not done	NA	NA	NA	32.6399	33.9104	41	33.8529	0.213773
62	LUTS	No	Not done	NA	NA	NA	31.0501	34.1965	41	34.3624	0.197606
63	microhematuria (high-risk)	No	Negative	NA	NA	NA	29.5386	32.8026	36.0672	31.1248	0.448368
64	microhematuria (high-risk)	No	Negative	NA	NA	NA	22.767	20.5372	33.8153	27.0346	0.787245
65	gross hematuria	Yes	Positive	T2	High	None	21.8792	23.6272	34.4233	14.1856	0.963149
66	image	No	Negative	NA	NA	NA	32.701	33.8275	41	37.2373	0.133597
67	microhematuria (high-risk)	No	Not done	NA	NA	NA	30.4303	32.8592	41	37.9849	0.124387
68	gross hematuria	No	Not done	NA	NA	NA	31.0898	34.367	41	39.2929	0.0961361
69	LUTS	No	Negative	NA	NA	NA	33.3411	36.1204	41	33.3834	0.210186
70	gross hematuria	No	Negative	NA	NA	NA	34.1715	35.9029	41	41	0.06921
71	gross hematuria	Yes	Negative	Ta	Low	None	31.4766	33.3077	41	32.0582	0.274467
72	LUTS	No	Negative	NA	NA	NA	28.8878	30.771	38.166	30.2764	0.445174
73	gross hematuria	No	Negative	NA	NA	NA	26.6839	30.7051	33.715	31.6965	0.517613
74	microhematuria (low-risk)	No	Negative	NA	NA	NA	30.202	33.9057	41	33.5407	0.222795
75	microhematuria (low-risk)	No	Negative	NA	NA	NA	30.1733	35.5851	41	32.8121	0.230936
76	LUTS	No	Negative	NA	NA	NA	29.3919	35.8405	41	34.0088	0.195199
77	gross hematuria	No	Negative	NA	NA	NA	32.4697	36.2531	41	36.449	0.136219
78	LUTS	No	Not done	NA	NA	NA	30.916	35.0035	41	41	0.0718969
79	gross hematuria	No	Negative	NA	NA	NA	26.1396	32.8034	41	34.1391	0.214137
80	gross hematuria	Yes	Atypical	Ta	Low	None	33.6362	25.358	41	29.9205	0.438018
81	LUTS	No	Not done	NA	NA	NA	34.6061	35.6896	41	33.0163	0.224045
82	gross hematuria	No	Negative	NA	NA	NA	30.6479	32.5952	41	31.8617	0.287722
83	gross hematuria	No	Negative	NA	NA	NA	29.5559	34.2861	41	31.9472	0.269349
84	gross hematuria	Yes	Not done	T1	High	None	27.9877	25.8288	23.0126	22.3078	0.958688
85	gross hematuria	No	Negative	NA	NA	NA	29.7477	33.0668	41	31.5422	0.294413
86	microhematuria (high-risk)	Yes	Positive	T2	High	None	27.1496	30.6524	24.8234	18.3099	0.96722
87	LUTS	No	Not done	NA	NA	NA	30.1623	32.2181	37.3484	32.8568	0.348736
88	LUTS	No	Not done	NA	NA	NA	28.3445	30.8761	36.6157	30.6889	0.472297
89	LUTS	No	Not done	NA	NA	NA	31.3532	33.8733	41	37.2378	0.133345
90	microhematuria (high-risk)	No	Negative	NA	NA	NA	28.884	32.3988	41	31.9076	0.28797
91	LUTS	No	Not done	NA	NA	NA	32.6759	36.1805	35.9702	35.7493	0.244183
92	gross hematuria	Yes	Negative	Ta	High	None	25.0115	22.7167	24.6353	21.7831	0.960171
93	gross hematuria	Yes	Suspicious	T2	High	squamous differentiation	23.4894	22.7431	41	26.2366	0.620443
94	microhematuria (high-risk)	No	Negative	NA	NA	NA	29.5668	33.8326	41	32.2572	0.263167
95	gross hematuria	Yes	Suspicious	T2	High	None	26.2952	27.6225	22.7426	15.8997	0.984869
96	microhematuria (high-risk)	No	Negative	NA	NA	NA	32.7697	35.1407	41	34.2462	0.193919
97	microhematuria (high-risk)	No	Negative	NA	NA	NA	30.7642	35.9998	41	34.5097	0.181186
98	gross hematuria	No	Negative	NA	NA	NA	28.1131	29.2965	41	32.7477	0.287891
99	gross hematuria	No	Negative	NA	NA	NA	28.0543	32.808	41	30.1421	0.348405
100	gross hematuria	No	Negative	NA	NA	NA	27.7899	31.8363	41	32.7026	0.266246
101	LUTS	No	Not done	NA	NA	NA	34.2379	35.3768	41	34.581	0.183625
102	LUTS	No	Not done	NA	NA	NA	28.5756	31.9459	41	33.4492	0.241457
103	LUTS	No	Negative	NA	NA	NA	34.252	36.2129	41	33.8293	0.1973
104	microhematuria (high-risk)	No	Negative	NA	NA	NA	30.5212	33.2989	37.649	34.9686	0.256215
105	gross hematuria	Yes	Negative	Ta	High	None	24.8622	29.3264	33.3037	27.587	0.705856
106	gross hematuria	No	Negative	NA	NA	NA	31.1458	35.4348	37.8991	33.9948	0.263397
107	microhematuria (high-risk)	No	Negative	NA	NA	NA	26.5206	32.8814	41	31.1588	0.30983
108	gross hematuria	No	Negative	NA	NA	NA	30.7938	34.0515	41	29.4972	0.360335
109	gross hematuria	No	Negative	NA	NA	NA	30.1191	34.3229	41	33.9696	0.207377
110	microhematuria (high-risk)	No	Negative	NA	NA	NA	29.1113	32.9544	41	32.1824	0.273498
111	gross hematuria	No	Negative	NA	NA	NA	32.125	35.5166	41	37.2479	0.124741
112	image	Yes	Negative	Ta	Low	None	25.9998	25.2212	41	29.2274	0.46853
113	gross hematuria	No	Negative	NA	NA	NA	31.0361	36.0167	41	31.8242	0.258069
114	gross hematuria	No	Negative	NA	NA	NA	29.4728	31.6878	39.5066	32.9782	0.293887
115	gross hematuria	No	Negative	NA	NA	NA	34.9575	35.8819	41	38.2843	0.105291
116	gross hematuria	No	Suspicious	NA	NA	NA	27.6379	31.3448	24.7437	22.898	0.930114
117	LUTS	No	Negative	NA	NA	NA	29.7047	33.4401	39.0209	33.7636	0.262815
118	gross hematuria	No	Atypical	NA	NA	NA	31.9284	32.5893	41	32.5266	0.265345
119	gross hematuria	No	Negative	NA	NA	NA	31.5889	34.6549	41	29.9377	0.337216
120	gross hematuria	No	Negative	NA	NA	NA	30.3456	32.5846	39.6931	33.2316	0.272439
121	LUTS	No	Negative	NA	NA	NA	29.0826	31.9304	41	30.7774	0.333311
122	gross hematuria	No	Negative	NA	NA	NA	30.4349	32.714	41	34.3018	0.210229
123	gross hematuria	No	Negative	NA	NA	NA	30.7766	34.9541	41	36.0216	0.15242
124	gross hematuria	Yes	Suspicious	T1	High	None	27.7174	30.5461	28.7599	29.9485	0.723043
125	LUTS	No	Not done	NA	NA	NA	32.0596	33.3634	41	32.4452	0.261168
126	microhematuria (high-risk)	Yes	Negative	T1	High	None	29.3503	28.9616	24.1508	29.8463	0.831323
127	image	Yes	Not done	T1	High	None	28.437	24.2745	33.4436	28.6961	0.711327
128	microhematuria (high-risk)	No	Negative	NA	NA	NA	32.6289	35.5496	41	31.6651	0.267389
129	gross hematuria	No	Negative	NA	NA	NA	28.5779	33.3517	41	31.6545	0.287824
130	LUTS	No	Not done	NA	NA	NA	33.6833	34.4742	41	35.0976	0.176825
131	gross hematuria	No	Negative	NA	NA	NA	32.1552	35.0997	41	33.1085	0.226019
132	gross hematuria	No	Negative	NA	NA	NA	30.2259	31.6045	41	29.9137	0.36989
133	gross hematuria	Yes	Not done	T1	High	None	25.0292	23.0401	22.1204	19.7161	0.978425
134	microhematuria (high-risk)	Yes	Not done	Ta	High	None	25.3003	22.455	32.1566	27.2196	0.799999
135	gross hematuria	Yes	Not done	T1	High	plasmacytoid	26.1027	24.0694	34.0803	27.5274	0.737484
136	gross hematuria	Yes	Not done	T1	High	None	26.7277	22.466	24.9181	25.7529	0.923487
137	LUTS	No	Negative	NA	NA	NA	35.353	35.1701	41	35.1254	0.171589
138	gross hematuria	No	Negative	NA	NA	NA	34.1716	36.1784	41	35.0812	0.166188
139	gross hematuria	No	Negative	NA	NA	NA	29.4025	32.6901	39.5191	31.7693	0.327442
140	LUTS	No	Not done	NA	NA	NA	31.6304	31.3439	41	33.6616	0.239921
141	LUTS	No	Not done	NA	NA	NA	29.2634	32.9303	34.8121	23.7594	0.764626
142	microhematuria (high-risk)	No	Negative	NA	NA	NA	34.2731	34.9974	41	39.8567	0.0859003
143	gross hematuria	No	Not done	NA	NA	NA	30.3822	34.4906	36.2754	35.3242	0.265549
144	LUTS	No	Not done	NA	NA	NA	30.1066	30.8013	41	35.065	0.203405
145	gross hematuria	No	Not done	NA	NA	NA	27.7583	28.227	41	32.0623	0.322723
146	microhematuria (intermediate -risk)	No	Negative	NA	NA	NA	25.437	30.1136	41	30.2179	0.373769
147	gross hematuria	No	Not done	NA	NA	NA	26.6987	26.0452	41	32.0636	0.344774
148	LUTS	No	Negative	NA	NA	NA	29.8073	34.6254	41	34.5512	0.189583
149	gross hematuria	No	Negative	NA	NA	NA	29.7856	36.631	41	35.7937	0.147578
150	microhematuria (high-risk)	No	Negative	NA	NA	NA	28.7705	35.4823	41	34.8454	0.176333
151	microhematuria (high-risk)	No	Negative	NA	NA	NA	27.6076	34.1696	41	32.4933	0.252608
152	gross hematuria	Yes	Not done	T1	High	None	25.2443	33.0748	24.6712	23.1936	0.921893
153	gross hematuria	No	Negative	NA	NA	NA	32.2405	36.2062	41	36.6636	0.13226
154	gross hematuria	Yes	Not done	T2	High	None	24.1751	20.031	23.3892	23.4989	0.959419
155	gross hematuria	No	Negative	NA	NA	NA	30.3161	32.0532	39.4229	31.1929	0.358446
156	gross hematuria	No	Negative	NA	NA	NA	31.5531	32.9906	41	32.9461	0.248349
157	LUTS	No	Not done	NA	NA	NA	30.986	33.8245	41	33.9089	0.212846
158	image	No	Negative	NA	NA	NA	29.2549	29.1139	41	33.3686	0.268533
159	microhematuria (high-risk)	No	Negative	NA	NA	NA	34.0041	34.4127	37.9158	41	0.102878
160	microhematuria (high-risk)	No	Negative	NA	NA	NA	30.0432	32.2647	41	32.1141	0.282115
161	image	No	Not done	NA	NA	NA	33.3827	30.2972	41	36.3981	0.172632
162	gross hematuria	Yes	Not done	Ta	High	None	27.9233	24.56	35.21	30.9267	0.575241
163	gross hematuria	No	Atypical	NA	NA	NA	32.7848	31.1244	41	34.6279	0.213133
164	gross hematuria	No	Negative	NA	NA	NA	28.7081	31.4772	39.6479	33.3926	0.278156
165	gross hematuria	No	Negative	NA	NA	NA	31.6157	33.0912	41	33.1815	0.240173
166	gross hematuria	Yes	Not done	Ta	High	None	27.1236	29.9303	34.4807	25.909	0.729383
167	microhematuria (intermediate -risk)	No	Negative	NA	NA	NA	32.1266	35.928	38.3752	39.0658	0.123164
168	microhematuria (high-risk)	No	Negative	NA	NA	NA	27.6975	31.5234	41	28.1962	0.440475
169	microhematuria (high-risk)	No	Negative	NA	NA	NA	30.2081	33.5544	41	31.3215	0.297539
170	microhematuria (high-risk)	No	Negative	NA	NA	NA	27.5078	32.1775	39.2483	38.1133	0.149996
171	gross hematuria	Yes	Not done	Ta	Low	None	30.9291	33.8595	32.5421	29.4596	0.608997
172	image	No	Negative	NA	NA	NA	28.2533	32.7767	41	27.752	0.444877
173	gross hematuria	No	Negative	NA	NA	NA	29.441	31.9303	37.341	33.2047	0.338652
174	gross hematuria	Yes	Not done	T2	High	None	29.381	27.31	32.809	37.0313	0.361808
175	LUTS	No	Not done	NA	NA	NA	32.2801	37.1678	41	39.844	0.0786013
176	gross hematuria	Yes	Not done	T1	High	None	25.8571	24.8037	27.2839	29.9733	0.8009
177	image	No	Negative	NA	NA	NA	28.5323	31.183	41	34.6097	0.213202
178	gross hematuria	No	Negative	NA	NA	NA	33.8599	35.1465	41	39.3661	0.0920566
179	microhematuria (high-risk)	No	Negative	NA	NA	NA	32.6008	34.7215	41	33.334	0.222401
180	LUTS	No	Not done	NA	NA	NA	31.2587	30.86	41	33.475	0.249818
181	gross hematuria	No	Not done	NA	NA	NA	27.845	34.0607	41	35.799	0.162806
182	gross hematuria	No	Not done	NA	NA	NA	33.386	39.8639	41	38.67	0.0842252
183	gross hematuria	No	Not done	NA	NA	NA	31.8723	37.421	34.8973	38.5867	0.176827
184	gross hematuria	No	Negative	NA	NA	NA	35.1067	39.2837	41	39.5233	0.075592
185	gross hematuria	Yes	Not done	Ta+Tis	High	None	28.3125	26.7458	28.1491	28.7904	0.802265
186	microhematuria (high-risk)	No	Negative	NA	NA	NA	34.3797	38.1852	41	39.7386	0.0765573
187	gross hematuria	No	Not done	NA	NA	NA	29.4367	35.6169	28.9783	33.0373	0.545273
188	gross hematuria	Yes	Suspicious	T1	High	None	25.8038	25.8839	31.1732	25.7367	0.831561
189	gross hematuria	No	Not done	NA	NA	NA	27.7595	33.1394	41	33.0536	0.243728
190	gross hematuria	No	Not done	NA	NA	NA	29.2212	27.5745	39.4164	34.8745	0.269255
191	gross hematuria	No	Negative	NA	NA	NA	31.5782	35.3821	41	36.2325	0.145437
192	gross hematuria	No	Negative	NA	NA	NA	34.6881	38.9684	41	41	0.0607357
193	microhematuria (high-risk)	No	Negative	NA	NA	NA	31.9131	35.2947	39.4223	38.3934	0.125151
194	microhematuria (intermediate -risk)	No	Negative	NA	NA	NA	31.7264	37.4648	41	38.5995	0.0940577
195	LUTS	No	Not done	NA	NA	NA	34.6772	31.4171	41	38.3698	0.124471
196	gross hematuria	No	Negative	NA	NA	NA	35.8654	34.2649	38.2947	36.3971	0.193531
197	image	Yes	Not done	T2	High	None	27.4327	30.5686	31.0824	28.1753	0.727627
198	gross hematuria	No	Not done	NA	NA	NA	27.8527	30.2247	41	33.5917	0.251558
199	microhematuria (high-risk)	No	Negative	NA	NA	NA	34.3078	37.6764	41	36.8596	0.121194
200	gross hematuria	No	Negative	NA	NA	NA	28.5469	34.0223	41	29.4119	0.363968
201	image	Yes	Negative	Ta	Low	None	31.0405	36.832	41	35.4262	0.154351
202	LUTS	No	Not done	NA	NA	NA	31.9358	33.9862	41	31.5745	0.284673
203	LUTS	No	Negative	NA	NA	NA	28.7486	34.2104	41	34.4641	0.194801
204	gross hematuria	Yes	Suspicious	T2	High	None	29.2335	32.2487	31.3545	26.152	0.771217
205	gross hematuria	No	Negative	NA	NA	NA	27.3887	30.5854	41	30.4479	0.359766
206	gross hematuria	No	Negative	NA	NA	NA	32	34.5778	39.2753	36.5168	0.171102
207	image	Yes	Not done	Ta	High	None	27.8163	29.6693	36.0075	26.2127	0.6838
208	gross hematuria	No	Not done	NA	NA	NA	23.753	22.4867	39.9433	30.2963	0.485847
209	gross hematuria	Yes	Not done	Ta	Low	None	24.5337	24.1417	39.524	33.4023	0.352888
210	microhematuria (high-risk)	No	Negative	NA	NA	NA	34.112	36.6623	41	28.957	0.353948
211	gross hematuria	No	Atypical	NA	NA	NA	34.8858	39.2201	39.2945	41	0.0725608
212	gross hematuria	Yes	Not done	T1	High	None	25.8934	25.9435	32.8371	24.6566	0.829081
213	image	Yes	Not done	Ta	High	None	34.2785	37.9556	34.8845	34.8646	0.282339
214	image	No	Not done	NA	NA	NA	33.0788	35.6499	41	35.8235	0.15264
215	gross hematuria	No	Negative	NA	NA	NA	30.7289	34.5065	41	39.6476	0.0905356
216	gross hematuria	No	Negative	NA	NA	NA	34.0935	39.2966	41	41	0.0598883
217	gross hematuria	No	Negative	NA	NA	NA	33.8903	39.2832	41	41	0.0599226
218	microhematuria (high-risk)	No	Negative	NA	NA	NA	34.2631	33.4413	41	36.6267	0.148184
219	gross hematuria	Yes	Not done	T1	High	None	28.1567	30.5532	28.6979	23.0781	0.893379
220	microhematuria (high-risk)	No	Negative	NA	NA	NA	31.135	37.0053	41	39.2439	0.0868388
221	microhematuria (high-risk)	Yes	Positive	Ta	High	None	31.6521	35.4857	34.0671	31.5897	0.457349
222	gross hematuria	Yes	Not done	T2	High	None	24.9074	30.3144	25.5364	17.0764	0.971353
223	LUTS	No	Not done	NA	NA	NA	28.4735	34.2422	41	34.7862	0.186198
224	gross hematuria	No	Negative	NA	NA	NA	29.3858	34.2803	41	41	0.074127
225	gross hematuria	Yes	Not done	Ta	High	None	29.4042	28.3127	40.4811	32.3278	0.325521
226	LUTS	No	Not done	NA	NA	NA	33.1281	38.0531	41	39.1348	0.0845409
227	gross hematuria	No	Negative	NA	NA	NA	32.6219	36.8914	41	38.6305	0.0958537
228	gross hematuria	Yes	Not done	T2	High	plasmacytoid; micropapillary	27.3387	34.6758	24.2513	24.4057	0.903841
229	gross hematuria	No	Not done	NA	NA	NA	29.0165	29.8488	37.4761	31.7277	0.415498
230	gross hematuria	Yes	Not done	T2	High	squamous differentiation; sarcomatoid	28.5091	29.2556	33.4444	24.8087	0.790945
231	gross hematuria	No	Not done	NA	NA	NA	28.8059	34.2298	41	33.5805	0.219099
232	gross hematuria	No	Not done	NA	NA	NA	28.655	28.577	41	32.6753	0.297203
233	gross hematuria	No	Negative	NA	NA	NA	28.4251	30.7251	36.8991	34.7873	0.303846
234	gross hematuria	Yes	Not done	T1	High	None	23.4666	26.3736	25.6839	21.6019	0.948935
235	LUTS	Yes	Not done	T2	High	squamous differentiation; sarcomatoid	27.6086	30.8587	41	29.4284	0.397275
236	gross hematuria	Yes	Not done	T1	High	None	27.0121	28.7812	27.5261	23.5973	0.905311
237	gross hematuria	Yes	Not done	Ta	Low	None	28.792	26.8113	29.9937	39.3267	0.354674
238	gross hematuria	Yes	Not done	T1	High	None	28.9907	25.5896	35.3004	27.0471	0.710982
239	microhematuria (high-risk)	Yes	Negative	Ta	Low	None	28.9128	33.0423	41	33.9023	0.219069
240	gross hematuria	Yes	Not done	T1	High	neuroendocrine; glandular	26.6726	28.4365	27.8564	27.1686	0.83641
241	gross hematuria	No	Negative	NA	NA	NA	28.7827	32.8692	40.2872	32.7515	0.271974
242	gross hematuria	Yes	Not done	T2	High	None	22.5773	21.9284	28.8237	23.0234	0.92505
243	image	Yes	Not done	Ta	Low	None	24.9396	24.6742	33.3753	30.0124	0.661422
244	image	No	Not done	NA	NA	NA	29.602	37.4583	41	36.8096	0.123165
245	gross hematuria	No	Negative	NA	NA	NA	33.7897	34.6847	41	36.3823	0.146247
246	gross hematuria	No	Negative	NA	NA	NA	31.4183	32.7097	41	34.37	0.208357
247	gross hematuria	Yes	Not done	T2	High	None	26.1737	28.625	34.2707	17.8527	0.919459
248	gross hematuria	Yes	Not done	T1	High	None	27.3539	32.4628	40.5107	25.4015	0.56154
249	gross hematuria	No	Negative	NA	NA	NA	30.4673	33.3349	41	32.5325	0.258583
250	gross hematuria	Yes	Not done	T2	High	squamous differentiation	29.2021	33.8707	31.7287	32.1142	0.522752
251	gross hematuria	No	Not done	NA	NA	NA	30.3094	34.9114	41	35.1306	0.173146
252	gross hematuria	Yes	Not done	T2	High	None	20.5048	25.8874	22.2555	25.524	0.936364
253	LUTS	No	Not done	NA	NA	NA	34.2213	38.2653	41	35.0183	0.15481
254	LUTS	No	Not done	NA	NA	NA	29.9704	30.6511	41	33.0766	0.264471
255	microhematuria (high-risk)	Yes	Negative	T1	High	None	29.5536	35.2258	38.0214	38.6166	0.140265
256	image	Yes	Not done	T1	High	None	23.9858	24.0848	18.2378	21.0298	0.982104
257	microhematuria (low-risk)	No	Negative	NA	NA	NA	23.9351	23.4512	32.8592	30.0524	0.685626
258	gross hematuria	No	Negative	NA	NA	NA	31.9423	39.1171	41	35.5167	0.139402
259	gross hematuria	Yes	Not done	T2	High	small cell carcinoma component; micropapillary	25.0446	24.3756	29.1145	22.6071	0.919629
260	microhematuria (intermediate -risk)	No	Negative	NA	NA	NA	32.2159	36.4759	41	39.383	0.0868922
261	LUTS	No	Negative	NA	NA	NA	30.9537	34.3324	41	33.7039	0.214769
262	gross hematuria	No	Negative	NA	NA	NA	27.4145	30.6492	40.4923	32.7955	0.285937
263	gross hematuria	No	Not done	NA	NA	NA	29.431	32.6785	41	33.5918	0.231095
264	gross hematuria	Yes	Negative	Tis	High	None	31.0235	34.0885	40.0534	31.0345	0.326771
265	gross hematuria	No	Negative	NA	NA	NA	31.3354	35.1414	41	39.6169	0.0886006
266	image	No	Negative	NA	NA	NA	32.4524	36.7944	41	37.9162	0.10724
267	gross hematuria	Yes	Not done	Ta	High	None	30.5848	35.107	29.85	28.6443	0.699035
268	gross hematuria	Yes	Not done	T2+Tis	High	None	25.2382	26.3298	30.1237	21.8982	0.912801
269	microhematuria (high-risk)	No	Not done	NA	NA	NA	28.5966	30.3057	38.8199	33.6913	0.298893
270	LUTS	No	Negative	NA	NA	NA	29.0203	35.6214	41	34.3674	0.187387
271	gross hematuria	No	Negative	NA	NA	NA	29.5532	36.583	41	32.8573	0.221641
272	LUTS	No	Not done	NA	NA	NA	29.3492	35.6309	38.4517	35.2904	0.210591
273	microhematuria (high-risk)	No	Negative	NA	NA	NA	32.013	38.9425	41	34.0361	0.173286
274	microhematuria (intermediate -risk)	No	Not done	NA	NA	NA	27.3603	33.4261	41	35.0337	0.185509
275	LUTS	No	Negative	NA	NA	NA	31.1389	32.0905	41	26.9987	0.484246
276	gross hematuria	No	Negative	NA	NA	NA	29.6118	33.1746	41	37.2756	0.136314
277	LUTS	No	Negative	NA	NA	NA	29.9812	28.5309	41	37.8871	0.149589
278	gross hematuria	No	Negative	NA	NA	NA	30.1803	36.4647	41	37.216	0.120671
279	gross hematuria	Yes	Not done	T2	High	None	26.038	32.1415	32.5255	32.0509	0.521527
280	gross hematuria	Yes	Not done	T1	High	None	25.988	28.4352	23.6708	24.6343	0.927922
281	LUTS	No	Not done	NA	NA	NA	25.8278	27.0845	26.3315	25.2285	0.900367
282	gross hematuria	No	Negative	NA	NA	NA	27.9868	29.43	41	33.2457	0.269779
283	gross hematuria	No	Negative	NA	NA	NA	28.3996	28.1281	41	33.0115	0.289687
284	gross hematuria	No	Negative	NA	NA	NA	30.0796	35.9481	41	37.3458	0.120846
285	gross hematuria	Yes	Not done	Ta	Low	None	23.5881	24.0754	27.6931	24.4836	0.909108
286	microhematuria (intermediate -risk)	No	Not done	NA	NA	NA	29.3162	34.2823	41	34.6541	0.189319
287	gross hematuria	Yes	Atypical	T2	High	micropapillary	29.8502	30.917	34.7771	28.2546	0.626142
288	LUTS	No	Not done	NA	NA	NA	30.6348	34.8499	41	38.9316	0.0995746
289	gross hematuria	No	Negative	NA	NA	NA	31.7745	35.1259	41	32.0687	0.257942
290	gross hematuria	Yes	Atypical	T2	High	squamous differentiation; micropapillary; plasmacytoid	24.5072	29.7456	41	30.5362	0.365168
291	microhematuria (high-risk)	No	Negative	NA	NA	NA	32.3165	35.7147	41	34.7142	0.178017
292	gross hematuria	No	Negative	NA	NA	NA	26.9735	28.2892	33.8141	27.8434	0.693997
293	microhematuria (high-risk)	No	Negative	NA	NA	NA	29.5748	33.1897	41	34.8879	0.190911
294	microhematuria (high-risk)	No	Not done	NA	NA	NA	31.5647	38.3828	41	39.0517	0.0844635
295	microhematuria (high-risk)	No	Negative	NA	NA	NA	29.3721	33.6788	41	36.0677	0.159035
296	microhematuria (low-risk)	No	Not done	NA	NA	NA	30.3044	34.6722	41	35.1316	0.174688
297	microhematuria (intermediate -risk)	No	Negative	NA	NA	NA	29.5879	35.4642	41	37.6728	0.11737
298	image	Yes	Negative	Ta	Low	None	28.1724	27.4557	32.5116	35.7352	0.420609
299	gross hematuria	Yes	Atypical	T1	High	None	27.2036	26.7068	41	29.2261	0.451768
300	microhematuria (high-risk)	No	Negative	NA	NA	NA	29.6237	35.2877	41	35.9701	0.151578
301	microhematuria (high-risk)	No	Negative	NA	NA	NA	29.0582	28.8655	41	35.2921	0.211608
302	microhematuria (high-risk)	No	Negative	NA	NA	NA	29.7226	29.1951	41	32.9006	0.283571
303	LUTS	No	Not done	NA	NA	NA	31.5636	36.1377	41	37.6792	0.114119
304	gross hematuria	Yes	Not done	T1	High	plasmcytoid	26.0722	24.6813	41	25.599	0.62497
305	microhematuria (high-risk)	No	Negative	NA	NA	NA	30.1814	30.4046	41	32.004	0.303505
306	microhematuria (intermediate -risk)	No	Negative	NA	NA	NA	33.732	36.0744	40.0376	36.4285	0.151683
307	microhematuria (high-risk)	No	Not done	NA	NA	NA	30.0974	32.9976	41	32.531	0.26159
308	gross hematuria	Yes	Not done	T1	High	None	25.9511	24.7783	29.134	24.4699	0.891134
309	microhematuria (low-risk)	No	Not done	NA	NA	NA	27.6963	28.7445	38.0874	32.4392	0.381443
310	microhematuria (high-risk)	No	Negative	NA	NA	NA	29.1981	33.9564	41	33.1481	0.234062
311	gross hematuria	Yes	Not done	Ta	High	None	23.2321	21.7386	36.965	25.927	0.744104
312	gross hematuria	Yes	Not done	T1	High	None	24.1987	26.6285	34.9917	28.3767	0.660398
313	microhematuria (high-risk)	No	Negative	NA	NA	NA	29.6337	34.6022	41	37.5469	0.123786
314	gross hematuria	No	Not done	NA	NA	NA	29.5589	32.7471	41	30.532	0.334242
315	microhematuria (intermediate -risk)	No	Negative	NA	NA	NA	29.1153	33.5428	37.9116	35.4974	0.231979
316	LUTS	No	Negative	NA	NA	NA	25.5032	28.6739	37.6588	31.813	0.41975
317	gross hematuria	Yes	Not done	Ta	High	None	26.3029	25.1131	32.3069	31.963	0.609954
318	gross hematuria	Yes	Negative	Ta	Low	None	31.1334	31.8633	34.2963	34.6776	0.364918
319	gross hematuria	No	Negative	NA	NA	NA	27.9358	30.5264	41	34.4109	0.224041
320	LUTS	No	Not done	NA	NA	NA	33.4856	34.9241	41	41	0.0721385
321	gross hematuria	No	Negative	NA	NA	NA	29.4799	32.8084	41	36.4574	0.155578
322	gross hematuria	No	Negative	NA	NA	NA	28.1178	36.2919	41	34.353	0.183141
323	gross hematuria	No	Not done	NA	NA	NA	30.9036	35.0928	41	33.5733	0.212648
324	microhematuria (high-risk)	No	Negative	NA	NA	NA	29.2376	33.8472	41	33.2292	0.232504
325	gross hematuria	No	Negative	NA	NA	NA	30.2898	35.9712	41	34.0447	0.19332
326	gross hematuria	No	Negative	NA	NA	NA	31.3086	35.5288	39.5923	31.961	0.291082
327	microhematuria (intermediate -risk)	No	Negative	NA	NA	NA	30.8127	37.9933	41	35.4107	0.147899
328	microhematuria (high-risk)	No	Negative	NA	NA	NA	33.5928	37.5258	41	37.9441	0.103653
329	microhematuria (intermediate -risk)	No	Not done	NA	NA	NA	34.1124	36.2043	41	38.5242	0.100206
330	microhematuria (intermediate -risk)	No	Negative	NA	NA	NA	28.6166	30.5305	34.1033	29.029	0.618332
331	microhematuria (high-risk)	No	Negative	NA	NA	NA	35.7434	41	41	41	0.0556649
332	microhematuria (low-risk)	No	Atypical	NA	NA	NA	31.8411	36.3133	41	35.8784	0.147603
333	microhematuria (low-risk)	No	Negative	NA	NA	NA	29.1498	40.0381	41	34.3273	0.159552
334	image	Yes	Not done	Ta	Low	None	25.4879	25.1684	41	31.4893	0.376309
335	gross hematuria	No	Negative	NA	NA	NA	33.9437	39.6584	37.8343	35.5808	0.185316
336	microhematuria (high-risk)	No	Negative	NA	NA	NA	28.9821	32.8312	39.2242	32.7652	0.297488
337	gross hematuria	No	Negative	NA	NA	NA	34.0336	35.0665	41	35.9898	0.152449
338	gross hematuria	No	Not done	NA	NA	NA	28.6116	33.8677	41	30.0609	0.340596
339	gross hematuria	Yes	Not done	Ta	Low	None	24.723	24.5659	33.4026	28.6498	0.711203
340	LUTS	No	Not done	NA	NA	NA	34.8542	41	41	41	0.0556649
341	gross hematuria	No	Negative	NA	NA	NA	34.309	38.2766	37.7176	41	0.0896253
342	image	No	Negative	NA	NA	NA	29.9753	37.398	35.2928	41	0.120157
343	gross hematuria	No	Negative	NA	NA	NA	27.3268	27.5223	31.1565	31.6623	0.628165
344	LUTS	No	Not done	NA	NA	NA	29.7534	35.0057	32.4463	36.7685	0.303463
345	microhematuria (intermediate -risk)	No	Negative	NA	NA	NA	33.4308	39.6701	41	41	0.0589373
346	LUTS	No	Not done	NA	NA	NA	29.2595	30.8839	31.5406	39.0821	0.28372
347	LUTS	No	Not done	NA	NA	NA	22.2255	23.6341	32.2759	24.1573	0.862366
348	gross hematuria	No	Negative	NA	NA	NA	28.3229	34.9436	32.7609	32.511	0.463311
349	gross hematuria	No	Negative	NA	NA	NA	27.999	33.6751	41	35.8008	0.165173
350	gross hematuria	No	Negative	NA	NA	NA	31.1365	37.4989	41	39.3555	0.0836193
351	gross hematuria	No	Negative	NA	NA	NA	24.9872	27.6421	32.2655	27.9217	0.7347
352	gross hematuria	No	Not done	NA	NA	NA	26.4119	29.2485	34.7566	26.6632	0.70321
353	gross hematuria	No	Not done	NA	NA	NA	32.6098	33.2611	39.5675	34.781	0.221039
354	gross hematuria	Yes	Not done	Ta	High	None	35.0668	41	39.6676	30.0161	0.305719
355	gross hematuria	No	Not done	NA	NA	NA	29.5422	35.0826	41	33.1276	0.225592
356	gross hematuria	No	Negative	NA	NA	NA	31.2904	35.1	41	32.8049	0.235101
357	microhematuria (high-risk)	No	Negative	NA	NA	NA	29.8843	35.0284	33.8889	33.5265	0.387977
358	LUTS	No	Negative	NA	NA	NA	25.7306	24.6889	33.2731	28.9261	0.703569
359	microhematuria (high-risk)	No	Not done	NA	NA	NA	28.0619	28.5754	39.5703	34.3056	0.275627
360	gross hematuria	No	Atypical	NA	NA	NA	34.111	40.1885	32.9386	41	0.137144
361	microhematuria (high-risk)	No	Negative	NA	NA	NA	31.9794	33.1967	41	41	0.0775876
362	gross hematuria	No	Not done	NA	NA	NA	27.6309	33.5112	41	32.0681	0.272291
363	gross hematuria	No	Negative	NA	NA	NA	33.1612	35.5832	40.1395	33.7666	0.220622
364	LUTS	No	Not done	NA	NA	NA	29.7324	29.9503	39.5618	32.1538	0.339646
365	microhematuria (high-risk)	No	Not done	NA	NA	NA	28.7999	28.9927	40.406	32.363	0.3194
366	LUTS	No	Negative	NA	NA	NA	27.2212	31.2683	38.8022	35.3945	0.234752
367	gross hematuria	No	Negative	NA	NA	NA	34.0131	41	41	41	0.0556649
368	gross hematuria	No	Not done	NA	NA	NA	27.6336	27.7078	40.4177	32.5741	0.324101
369	gross hematuria	No	Not done	NA	NA	NA	32.2368	37.2189	41	35.5547	0.149291
370	LUTS	No	Not done	NA	NA	NA	29.0481	29.3863	41	36.7899	0.169146
371	gross hematuria	No	Negative	NA	NA	NA	30.8834	36.1741	37.9907	34.5714	0.236818
372	gross hematuria	No	Negative	NA	NA	NA	29.3092	31.1298	35.1479	32.1904	0.449691
373	microhematuria (high-risk)	No	Negative	NA	NA	NA	29.9296	35.9736	41	34.4639	0.182512
374	gross hematuria	Yes	Negative	Ta	Low	None	33.6482	39.6509	23.0582	28.4988	0.812259
375	microhematuria (high-risk)	No	Negative	NA	NA	NA	28.5772	29.7642	36.3798	35.3268	0.306875
376	gross hematuria	Yes	Suspicious	T1	High	None	27.2227	26.8297	24.8058	29.5908	0.839927
377	gross hematuria	No	Negative	NA	NA	NA	32.7605	37.2752	37.5961	39.1644	0.124715
378	microhematuria (high-risk)	No	Negative	NA	NA	NA	26.208	29.0573	39.1225	32.5747	0.344534
379	microhematuria (high-risk)	No	Negative	NA	NA	NA	27.0534	28.768	36.107	30.4394	0.521855
380	gross hematuria	No	Negative	NA	NA	NA	30.5512	37.3075	38.2026	36.0208	0.183701
381	LUTS	No	Negative	NA	NA	NA	32.1317	39.1886	41	39.1461	0.0804813
382	LUTS	No	Not done	NA	NA	NA	26.9508	28.6143	38.7396	30.7969	0.431023
383	LUTS	No	Not done	NA	NA	NA	25.6218	30.7079	38.3756	29.4161	0.475771
384	microhematuria (high-risk)	No	Negative	NA	NA	NA	32.3141	38.3792	41	38.9593	0.0856906
385	LUTS	No	Not done	NA	NA	NA	29.4805	33.1563	41	32.452	0.26277
386	image	No	Not done	NA	NA	NA	21.9641	25.2782	41	27.6202	0.535565
387	gross hematuria	No	Negative	NA	NA	NA	30.8991	35.1389	41	34.1654	0.196072
388	LUTS	No	Not done	NA	NA	NA	28.6968	32.9155	39.1492	29.502	0.424647
389	gross hematuria	No	Negative	NA	NA	NA	28.0857	32.3476	35.2031	32.4828	0.422313
390	gross hematuria	Yes	Not done	Ta	High	None	24.7639	25.1241	32.4429	27.7081	0.759211
391	gross hematuria	No	Negative	NA	NA	NA	25.874	27.1715	41	29.6445	0.42916
392	gross hematuria	No	Negative	NA	NA	NA	33.5687	34.2224	41	41	0.0743082
393	gross hematuria	No	Negative	NA	NA	NA	25.5331	25.844	38.2163	31.4216	0.451441
394	image	No	Not done	NA	NA	NA	26.2433	26.2513	37.9655	30.6581	0.48628
395	gross hematuria	No	Negative	NA	NA	NA	27.8372	33.217	41	31.2014	0.305043
396	image	Yes	Atypical	Ta	High	None	30.3269	32.5225	29.2304	27.7763	0.765002
397	image	No	Negative	NA	NA	NA	32.7321	34.6985	33.2698	32.5626	0.448966
398	microhematuria (high-risk)	No	Negative	NA	NA	NA	27.9795	30.889	38.596	28.5587	0.503321
399	gross hematuria	No	Negative	NA	NA	NA	27.0917	28.8383	34.5289	29.0639	0.623229
400	image	No	Not done	NA	NA	NA	27.841	34.5413	41	32.5456	0.247774
401	microhematuria (high-risk)	No	Negative	NA	NA	NA	32.426	33.0368	41	36.7188	0.14855
402	gross hematuria	No	Negative	NA	NA	NA	28.8876	30.8354	39.4722	37.364	0.171706
403	gross hematuria	Yes	Not done	Ta	High	None	22.0582	22.0316	32.753	18.4358	0.943579
404	microhematuria (high-risk)	No	Not done	NA	NA	NA	31.6099	36.1707	39.8348	37.8774	0.124963
405	LUTS	No	Not done	NA	NA	NA	32.0405	37.1577	41	37.6935	0.109269
406	gross hematuria	No	Not done	NA	NA	NA	35.2362	37.7078	41	38.6013	0.0930927
407	gross hematuria	No	Atypical	NA	NA	NA	30.2656	34.1547	39.1094	28.3797	0.458565
408	gross hematuria	No	Not done	NA	NA	NA	29.9414	31.9564	41	30.3116	0.350729
409	gross hematuria	Yes	Not done	Ta	Low	None	27.5901	29.098	34.7213	30.599	0.552226
410	microhematuria (high-risk)	No	Negative	NA	NA	NA	35.225	37.4341	41	41	0.0648483
411	gross hematuria	Yes	Suspicious	Ta	Low	None	20.2098	21.621	28.5453	23.2937	0.925146
412	microhematuria (high-risk)	No	Atypical	NA	NA	NA	29.9598	28.4121	41	35.6883	0.204004
413	microhematuria (high-risk)	No	Negative	NA	NA	NA	35.1678	33.2228	41	41	0.0775025
414	microhematuria (intermediate -risk)	No	Negative	NA	NA	NA	32.8953	34.2951	41	32.3316	0.256699
415	gross hematuria	Yes	Not done	T1	High	None	27.7585	27.362	24.2068	24.3845	0.929743
416	gross hematuria	No	Negative	NA	NA	NA	29.2886	33.654	41	34.9641	0.185712
417	microhematuria (high-risk)	No	Atypical	NA	NA	NA	25.7951	29.0363	33.219	25.1653	0.787037
418	LUTS	No	Not done	NA	NA	NA	35.4348	41	41	38.6218	0.0809203
419	gross hematuria	Yes	Suspicious	T1	High	None	28.0516	30.7719	23.2976	24.4636	0.925651
420	LUTS	No	Negative	NA	NA	NA	30.5756	37.1703	41	39.5082	0.0827957
421	microhematuria (intermediate -risk)	No	Not done	NA	NA	NA	33.3685	39.481	41	34.146	0.167202
422	gross hematuria	No	Not done	NA	NA	NA	28.3562	34.0535	36.5933	35.492	0.256668
423	gross hematuria	Yes	Not done	T2	High	poorly differentiated	25.3497	25.7333	25.0173	24.1221	0.931197
424	gross hematuria	No	Negative	NA	NA	NA	29.1172	31.5738	41	30.7089	0.339518
425	gross hematuria	No	Negative	NA	NA	NA	34.2401	31.3488	41	35.839	0.179361
426	image	Yes	Negative	Ta	Low	None	28.7204	32.5278	27.3997	26.2307	0.839926
427	gross hematuria	No	Negative	NA	NA	NA	26.8017	31.6983	41	31.9963	0.291459
428	microhematuria (high-risk)	No	Negative	NA	NA	NA	27.9507	28.0343	39.6874	29.97	0.444227
429	gross hematuria	No	Negative	NA	NA	NA	25.7745	25.9272	38.9386	35.6315	0.270031
430	microhematuria (intermediate -risk)	No	Negative	NA	NA	NA	33.9472	36.8491	40.1879	41	0.072709
431	gross hematuria	Yes	Not done	T1	High	None	27.0001	28.1381	30.4243	23.0164	0.885103
432	gross hematuria	No	Not done	NA	NA	NA	27.3895	34.8508	41	34.7357	0.183306
433	gross hematuria	No	Negative	NA	NA	NA	31.8929	41	35.6117	34.8687	0.238952
434	image	No	Not done	NA	NA	NA	35.2344	40.224	33.1202	38.2867	0.197088
435	LUTS	No	Not done	NA	NA	NA	32.9297	33.8183	37.8128	37.0329	0.188914
436	gross hematuria	No	Negative	NA	NA	NA	27.4945	30.8112	40.0568	27.8713	0.489944
437	LUTS	No	Not done	NA	NA	NA	33.2623	41	31.4851	37.3246	0.25276
438	gross hematuria	No	Negative	NA	NA	NA	28.5253	31.3233	39.4368	32.1126	0.330556
439	image	Yes	Not done	Ta	Low	None	27.5969	27.6231	41	31.2934	0.358004
440	image	Yes	Atypical	Ta	High	None	30.4929	33.4226	34.2968	32.5529	0.433712
441	LUTS	Yes	Not done	Ta	High	None	28.5999	31.7902	34.4744	30.1522	0.54776
442	gross hematuria	No	Negative	NA	NA	NA	33.0437	36.4389	41	38.8389	0.094601
443	gross hematuria	No	Negative	NA	NA	NA	30.452	31.9542	41	36.8348	0.152353
444	microhematuria (intermediate -risk)	No	Not done	NA	NA	NA	35.1268	41	41	39.3513	0.0722259
445	gross hematuria	No	Negative	NA	NA	NA	30.1789	30.8932	25.131	30.8559	0.772165
446	gross hematuria	No	Not done	NA	NA	NA	26.8112	28.3835	26.1165	26.4298	0.877064
447	gross hematuria	No	Negative	NA	NA	NA	31.8694	33.1336	41	34.718	0.19578
448	microhematuria (low-risk)	No	Negative	NA	NA	NA	34.8795	34.8988	41	41	0.0722158
449	gross hematuria	No	Negative	NA	NA	NA	28.6977	34.3156	40.2614	32.7719	0.259049
450	gross hematuria	No	Negative	NA	NA	NA	27.1971	27.9552	39.8004	27.103	0.562149
451	gross hematuria	No	Negative	NA	NA	NA	33.8177	35.2327	41	41	0.0712031
452	LUTS	No	Not done	NA	NA	NA	31.8687	33.8995	41	35.9852	0.159552
453	microhematuria (high-risk)	No	Not done	NA	NA	NA	27.8781	34.4065	41	28.9061	0.37981
454	gross hematuria	No	Negative	NA	NA	NA	30.6201	40.0756	41	33.7766	0.172165
455	microhematuria (high-risk)	No	Negative	NA	NA	NA	29.5957	37.6446	41	32.39	0.22694
456	LUTS	No	Negative	NA	NA	NA	35.9264	39.6889	38.871	38.12	0.115749
457	gross hematuria	No	Negative	NA	NA	NA	30.0186	35.0459	41	34.4125	0.190237
458	gross hematuria	No	Negative	NA	NA	NA	29.7989	31.8112	39.9243	30.7438	0.36477
459	gross hematuria	No	Negative	NA	NA	NA	31.0383	32.939	41	36.0559	0.163868
460	gross hematuria	Yes	Not done	Ta	Low	None	26.7105	27.3834	26.3144	31.1775	0.766035
461	microhematuria (high-risk)	No	Negative	NA	NA	NA	24.7098	25.1192	39.5888	30.4194	0.461243
462	gross hematuria	No	Not done	NA	NA	NA	29.0732	33.5144	41	32.254	0.266094
463	LUTS	No	Not done	NA	NA	NA	31.161	36.4787	35.4925	34.5983	0.290554
464	gross hematuria	No	Negative	NA	NA	NA	31.215	34.4768	41	36.7318	0.140177
465	microhematuria (high-risk)	No	Negative	NA	NA	NA	31.9542	37.4093	31.1236	41	0.182787
466	microhematuria (high-risk)	No	Negative	NA	NA	NA	30.3185	36.1598	38.686	35.0518	0.208668
467	microhematuria (high-risk)	No	Negative	NA	NA	NA	28.4817	34.4782	41	32.2884	0.256498
468	gross hematuria	No	Negative	NA	NA	NA	27.9228	30.3988	41	32.8233	0.275155
469	gross hematuria	No	Negative	NA	NA	NA	29.979	34.8681	41	32.0685	0.260204
470	LUTS	No	Not done	NA	NA	NA	28.4641	35.8365	41	31.356	0.275113
471	gross hematuria	No	Negative	NA	NA	NA	32.1878	36.9128	41	36.8658	0.124835
472	LUTS	No	Not done	NA	NA	NA	24.9253	25.7415	41	31.2543	0.37949
473	LUTS	No	Negative	NA	NA	NA	30.5189	36.2428	39.3031	33.8757	0.229447
474	image	Yes	Not done	Ta	High	None	27.047	26.7252	41	30.511	0.398641
475	gross hematuria	No	Negative	NA	NA	NA	30.9165	35.3527	41	39.592	0.088162
476	gross hematuria	No	Negative	NA	NA	NA	31.092	37.538	39.3167	35.3248	0.179973
477	gross hematuria	No	Negative	NA	NA	NA	28.9464	35.1115	41	34.2093	0.195104
478	LUTS	No	Not done	NA	NA	NA	26.893	28.045	39.923	30.6636	0.408677
479	gross hematuria	No	Negative	NA	NA	NA	29.1888	37.87	41	34.6558	0.165454
480	gross hematuria	No	Negative	NA	NA	NA	32.7275	36.9678	31.6223	34.655	0.385542
481	gross hematuria	No	Negative	NA	NA	NA	24.9845	27.3085	34.1468	26.0143	0.756342
482	gross hematuria	No	Negative	NA	NA	NA	25.9114	27.4177	35.5132	29.194	0.605745
483	gross hematuria	No	Negative	NA	NA	NA	28.5321	30.7133	35.0803	33.7148	0.393622
484	microhematuria (high-risk)	No	Negative	NA	NA	NA	29.8104	31.5784	41	34.0917	0.225069
485	gross hematuria	No	Negative	NA	NA	NA	29.7209	33.2118	41	35.2846	0.180637
486	gross hematuria	No	Not done	NA	NA	NA	27.7826	31.0712	39.4232	31.6657	0.350424
487	LUTS	No	Not done	NA	NA	NA	28.3031	34.2731	40.577	32.879	0.24891
488	gross hematuria	No	Not done	NA	NA	NA	26.8046	27.3584	40.0018	32.6787	0.334601
489	microhematuria (high-risk)	No	Not done	NA	NA	NA	29.7542	38.3098	41	35.9863	0.134389
490	gross hematuria	No	Negative	NA	NA	NA	25.0195	25.9392	32.2438	22.1844	0.887624
491	gross hematuria	Yes	Not done	Ta	High	None	23.1657	23.6851	29.0737	17.2317	0.967089
492	gross hematuria	No	Negative	NA	NA	NA	23.9147	24.4069	33.6948	29.91	0.659541
493	gross hematuria	Yes	Not done	Ta	High	None	33.0287	36.0912	29.08	28.2754	0.721377
494	LUTS	No	Negative	NA	NA	NA	32.4023	34.6613	38.9224	33.6717	0.257335
495	gross hematuria	No	Not done	NA	NA	NA	26.4946	33.1329	41	30.9101	0.316387
496	gross hematuria	Yes	Not done	Ta	Low	None	33.1709	36.9225	39.9343	29.0962	0.374999
497	gross hematuria	No	Negative	NA	NA	NA	30.3694	37.6573	41	33.9584	0.183794
498	LUTS	No	Not done	NA	NA	NA	30.1888	29.8245	41	33.9382	0.244061
499	gross hematuria	No	Negative	NA	NA	NA	29.9845	34.2757	39.8679	32.9427	0.262832
500	image	Yes	Not done	Ta	High	None	31.9262	36.0773	41	30.1949	0.313477
501	LUTS	Yes	Not done	T2	High	glandular	28.0468	30.5129	26.8426	25.3556	0.876869
502	microhematuria (high-risk)	Yes	Not done	T2	High	None	24.5216	22.2955	26.818	27.3266	0.881625
503	gross hematuria	No	Negative	NA	NA	NA	32.6739	35.8986	39.2718	36.8759	0.154699
504	microhematuria (high-risk)	No	Negative	NA	NA	NA	31.8234	32.2745	35.7639	33.5917	0.362748
505	gross hematuria	No	Not done	NA	NA	NA	31.3528	35.6379	41	32.8551	0.229223
506	microhematuria (high-risk)	No	Negative	NA	NA	NA	32.6025	34.6192	41	31.3508	0.286491
507	gross hematuria	No	Not done	NA	NA	NA	27.9665	30.4582	39.3583	28.8349	0.47403
508	gross hematuria	Yes	Not done	T2	High	micropapillary	30.8998	36.1781	26.3371	21.5216	0.917715
509	microhematuria (high-risk)	No	Negative	NA	NA	NA	33.5422	33.3267	41	37.4715	0.131675
510	microhematuria (high-risk)	No	Negative	NA	NA	NA	25.2437	25.5968	39.1975	33.3118	0.350074
511	gross hematuria	No	Not done	NA	NA	NA	31.7558	32.19	39.2915	31.0876	0.3647
512	gross hematuria	No	Not done	NA	NA	NA	31.3599	36.9043	41	33.2227	0.208759
513	gross hematuria	Yes	Negative	Ta	Low	None	26.3077	25.5248	34.6257	26.3026	0.751875
514	gross hematuria	No	Negative	NA	NA	NA	30.3439	35.5864	39.4261	32.5119	0.275677
515	microhematuria (high-risk)	No	Negative	NA	NA	NA	30.1196	35.0432	38.6208	31.7255	0.328891
516	gross hematuria	No	Negative	NA	NA	NA	26.3719	29.2013	39.35	28.513	0.502145
517	gross hematuria	No	Not done	NA	NA	NA	27.629	32.7062	40.0374	30.8354	0.348795
518	gross hematuria	No	Negative	NA	NA	NA	28.4731	29.2525	38.3032	33.2309	0.339459
519	gross hematuria	Yes	Not done	T1	High	glandular	23.4805	24.2096	22.4046	24.5049	0.948804
520	gross hematuria	No	Not done	NA	NA	NA	26.4371	28.9452	35.7711	32.2279	0.454493
521	gross hematuria	No	Not done	NA	NA	NA	30.7092	35.5374	41	32.911	0.228367
522	gross hematuria	No	Negative	NA	NA	NA	27.3743	29.3604	41	31.052	0.349221
523	gross hematuria	No	Not done	NA	NA	NA	26.9681	28.7501	34.0142	36.1566	0.347888
524	microhematuria (high-risk)	No	Not done	NA	NA	NA	28.5019	34.1401	41	33.4232	0.224386
525	gross hematuria	No	Not done	NA	NA	NA	28.6036	29.9888	41	30.501	0.363977
526	gross hematuria	Yes	Positive	T1	High	None	31.2794	34.792	35.6234	28.0053	0.569781
527	microhematuria (high-risk)	No	Negative	NA	NA	NA	28.3011	29.137	41	32.7574	0.289048
528	gross hematuria	No	Not done	NA	NA	NA	30.8934	39.2097	39.5687	32.9477	0.22767
529	gross hematuria	No	Not done	NA	NA	NA	26.3503	27.9135	41	31.6046	0.343039
530	gross hematuria	No	Negative	NA	NA	NA	30.204	36.3443	41	33.9624	0.192835
531	gross hematuria	No	Not done	NA	NA	NA	30.4341	35.2223	41	33.0664	0.226283
532	microhematuria (high-risk)	No	Not done	NA	NA	NA	31.2147	36.1863	41	33.0537	0.219054
533	gross hematuria	No	Not done	NA	NA	NA	31.5561	31.6561	41	39.2209	0.108588
534	gross hematuria	No	Negative	NA	NA	NA	28.514	32.7906	36.2224	28.7239	0.544869
535	microhematuria (intermediate -risk)	No	Negative	NA	NA	NA	27.551	34.8182	41	33.3911	0.219982
536	gross hematuria	Yes	Not done	Ta	High	None	29.8007	31.9553	31.8988	31.8174	0.55188
537	gross hematuria	No	Negative	NA	NA	NA	26.3544	27.8836	41	31.1935	0.35915
538	image	Yes	Negative	Ta	Low	None	29.9807	30.3412	37.9183	31.2742	0.415909
539	gross hematuria	No	Negative	NA	NA	NA	29.694	35.0997	41	30.1864	0.323453
540	gross hematuria	No	Not done	NA	NA	NA	28.409	32.1365	40.1096	34.2111	0.235691
541	gross hematuria	No	Negative	NA	NA	NA	32.6735	36.8378	41	37.1187	0.12061
542	gross hematuria	No	Negative	NA	NA	NA	24.6712	22.4495	39.8706	30.1367	0.495154
543	gross hematuria	Yes	Not done	T1	High	None	29.3505	29.3005	33.4009	23.9039	0.815534
544	microhematuria (low-risk)	No	Negative	NA	NA	NA	29.8395	33.4833	41	32.783	0.249299
545	gross hematuria	Yes	Positive	T1	High	None	25.4486	26.8879	23.625	19.1427	0.972283
546	gross hematuria	No	Negative	NA	NA	NA	33.7403	39.2046	41	41	0.0601246
547	image	Yes	Negative	Ta	Low	None	29.6216	33.4938	41	30.7527	0.318579

## Sheet: NMIBC surveillance
Sample number	Urothelial cancer present	Cytology	Stage	Grade	Variant histology	CDC42BPB Ct	ROBO1 Ct	CRH Ct	IGF2 Ct	uRNAp
1	No	Negative	NA	NA	NA	24.788	20.7211	41	29.7757	0.49662
2	No	Negative	NA	NA	NA	35.2747	30.8543	35.8346	33.4239	0.382531
3	Yes	Not done	Ta	Low	None	33.6503	34.8385	37.0697	30.474	0.423362
4	No	Atypical	NA	NA	NA	32.1148	32.9073	39.2254	31.0883	0.358935
5	No	Negative	NA	NA	NA	28.6587	31.5259	35.1307	28.3797	0.604672
6	No	Negative	NA	NA	NA	30.0173	26.1473	41	34.0549	0.272358
7	No	Not done	NA	NA	NA	28.932	27.6793	34.0408	32.4099	0.51235
8	No	Negative	NA	NA	NA	26.917	27.3624	41	32.7968	0.304534
9	No	Negative	NA	NA	NA	29.8549	37.8682	37.7079	30.4494	0.373209
10	No	Not done	NA	NA	NA	30.2338	34.6711	41	33.7758	0.210157
11	No	Negative	NA	NA	NA	26.6342	26.9016	34.805	28.0224	0.675798
12	Yes	Negative	Ta	Low	None	29.618	30.816	32.0211	27.3621	0.730538
13	No	Negative	NA	NA	NA	24.4741	26.1111	32.9504	31.1708	0.612794
14	No	Negative	NA	NA	NA	27.7862	28.2424	37.0189	35.8621	0.286704
15	No	Negative	NA	NA	NA	27.2834	32.9627	41	32.9304	0.249083
16	No	Negative	NA	NA	NA	28.9134	34.8063	41	33.862	0.206742
17	No	Negative	NA	NA	NA	28.7194	34.7444	38.8679	30.0889	0.388708
18	No	Negative	NA	NA	NA	31.282	29.0834	41	37.3282	0.158597
19	No	Negative	NA	NA	NA	32.1736	35.0358	41	35.7946	0.156939
20	No	Negative	NA	NA	NA	28.6118	30.6004	41	29.8856	0.381737
21	No	Negative	NA	NA	NA	35.0976	37.1594	41	41	0.0656116
22	No	Negative	NA	NA	NA	32.4897	36.7061	41	38.9943	0.0913621
23	No	Negative	NA	NA	NA	26.4993	30.1125	41	35.383	0.19982
24	No	Negative	NA	NA	NA	30.9566	30.9035	41	35.3981	0.193722
25	No	Negative	NA	NA	NA	26.5488	29.8588	41	32.7559	0.282387
26	No	Atypical	NA	NA	NA	30.5501	31.2004	39.7121	39.0474	0.129809
27	No	Atypical	NA	NA	NA	28.7039	33.526	41	32.719	0.250958
28	No	Negative	NA	NA	NA	26.8804	28.2364	41	34.6327	0.235887
29	No	Negative	NA	NA	NA	31.9697	34.8232	33.5714	24.9616	0.7381
30	No	Negative	NA	NA	NA	32.1474	31.1048	41	37.3571	0.14608
31	No	Not done	NA	NA	NA	27.3587	31.93	37.824	38.8217	0.157873
32	No	Atypical	NA	NA	NA	26.8734	29.6952	32.3122	24.8539	0.808004
33	Yes	Not done	T2	High	squamous differentiation	24.231	29.6197	24.358	27.7063	0.870066
34	No	Negative	NA	NA	NA	29.666	35.8761	41	35.4043	0.160619
35	No	Negative	NA	NA	NA	29.9569	34.1619	41	35.7197	0.164004
36	Yes	Not done	Ta	Low	None	27.5461	31.1905	35.8022	35.656	0.295906
37	No	Not done	NA	NA	NA	28.1424	31.0809	41	34.2889	0.223227
38	No	Negative	NA	NA	NA	27.9375	29.8107	30.7173	29.2775	0.705672
39	No	Negative	NA	NA	NA	27.9434	30.852	30.1031	27.2321	0.776405
40	Yes	Negative	Ta	Low	None	26.3589	30.9495	31.6775	29.4733	0.662798
41	No	Negative	NA	NA	NA	29.8522	33.3629	32.6851	29.8597	0.594183
42	No	Negative	NA	NA	NA	24.662	25.1063	35.3037	28.415	0.666193
43	Yes	Not done	Ta	Low	None	28.3957	31.7315	28.76	26.8894	0.805603
44	Yes	Not done	Ta	Low	None	26.3638	30.3528	20.7859	26.357	0.925458
45	Yes	Not done	Ta	Low	None	24.9819	25.1849	28.2519	26.932	0.854826
46	No	Negative	NA	NA	NA	26.4791	28.3044	31.487	31.4536	0.618876
47	No	Negative	NA	NA	NA	26.6231	25.4981	34.8244	34.1707	0.440015
48	No	Negative	NA	NA	NA	32.4095	33.7542	32.5593	35.9075	0.3448
49	No	Negative	NA	NA	NA	26.2532	29.9382	41	36.5865	0.170439
50	No	Negative	NA	NA	NA	26.1906	31.7627	41	35.4494	0.186363
51	No	Negative	NA	NA	NA	26.4815	33.5092	41	31.3632	0.296502
52	No	Negative	NA	NA	NA	31.4195	33.7006	41	33.2066	0.234383
53	Yes	Negative	Ta	Low	None	30.6792	30.4488	41	41	0.0870354
54	No	Negative	NA	NA	NA	27.7559	33.1	41	32.5931	0.258677
55	No	Negative	NA	NA	NA	25.6556	32.4944	37.578	32.1621	0.366518
56	No	Negative	NA	NA	NA	28.8159	30.3898	41	30.3162	0.366969
57	No	Negative	NA	NA	NA	25.7652	27.9167	41	25.4578	0.595584
58	Yes	Negative	Ta	Low	None	30.34	32.438	41	33.1545	0.24649
59	No	Negative	NA	NA	NA	26.7668	32.8314	41	32.1432	0.275935
60	No	Negative	NA	NA	NA	29.4707	26.1509	41	33.1962	0.301958
61	No	Negative	NA	NA	NA	28.2137	33.5893	31.0913	32.6067	0.524061
62	No	Negative	NA	NA	NA	29.9726	34.9522	40.4949	34.74	0.191602
63	No	Negative	NA	NA	NA	29.8488	33.7792	41	34.1228	0.207201
64	No	Not done	NA	NA	NA	33.6705	41	33.7644	26.3727	0.620989
65	No	Negative	NA	NA	NA	27.2746	32.2964	34.7946	31.3288	0.483037
66	Yes	Negative	Ta	Low	None	24.7804	26.3035	41	41	0.103261
67	No	Negative	NA	NA	NA	34.5185	36.5108	41	37.2818	0.119276
68	No	Negative	NA	NA	NA	29.9727	33.9858	36.9796	34.2726	0.288986
69	No	Negative	NA	NA	NA	27.8358	32.3908	41	34.2777	0.213366
70	No	Negative	NA	NA	NA	28.86	35.8144	39.058	31.2019	0.329204
71	No	Negative	NA	NA	NA	35.7257	39.5636	41	41	0.0592069
72	No	Negative	NA	NA	NA	24.666	30.9291	41	41	0.0853122
73	Yes	Negative	Ta	Low	None	24.9738	21.6782	30.0833	28.5006	0.81018
74	Yes	Not done	Ta	Low	None	27.654	27.5659	31.152	29.8598	0.695719
75	No	Not done	NA	NA	NA	27.4173	26.203	31.1709	39.0401	0.340305
76	Yes	Not done	Ta	Low	None	25.2689	26.1556	30.1026	31.0433	0.693366
77	No	Negative	NA	NA	NA	32.137	34.2597	41	41	0.0741912
78	Yes	Not done	Ta	Low	None	27.1103	29.9169	41	32.4882	0.291082
79	No	Negative	NA	NA	NA	28.524	30.9451	34.1683	26.9547	0.691221
80	No	Negative	NA	NA	NA	28.5992	31.4805	33.5183	31.9729	0.502959
81	No	Suspicious	NA	NA	NA	29.5913	29.2741	28.4533	31.279	0.696233
82	Yes	Atypical	T1+Tis	High	None	31.3	28.4367	30.8201	34.0171	0.531277
83	No	Atypical	NA	NA	NA	30.2721	27.1406	26.8882	28.6129	0.826616
84	No	Negative	NA	NA	NA	27.3133	29.0898	24.6627	28.0495	0.861963
85	No	Atypical	NA	NA	NA	27.3845	29.8016	25.0811	28.7644	0.836045
86	No	Atypical	NA	NA	NA	28.7338	31.2909	27.1137	29.442	0.769613
87	No	Negative	NA	NA	NA	23.217	22.1136	25.0629	37.0378	0.642387
88	Yes	Postivie	T1	High	None	28.3727	33.2138	30.5655	30.5544	0.627603
89	No	Negative	NA	NA	NA	32.9534	32.5003	41	31.3765	0.305705
90	Yes	Not done	Ta	High	None	22.2192	24.3001	21.0621	26.2404	0.941677
91	No	Negative	NA	NA	NA	26.5615	32.6667	41	32.5549	0.263729
92	Yes	Not done	Ta	Low	None	24.52	22.8712	32.3737	24.0964	0.866286
93	Yes	Not done	Ta	Low	None	29.7607	30.6108	37.0111	38.6423	0.1843
94	Yes	Not done	Ta	Low	None	31.6513	35.4727	41	32.2795	0.248233
95	No	Negative	NA	NA	NA	30.0279	33.1413	41	26.6918	0.485217
96	No	Negative	NA	NA	NA	32.439	34.6354	41	33.9907	0.204466
97	No	Negative	NA	NA	NA	31.9172	34.1868	41	30.2788	0.32917
98	No	Not done	NA	NA	NA	28.9429	26.8095	41	33.9496	0.269905
99	Yes	Negative	T1	High	None	26.284	29.4918	27.7699	32.1448	0.680132
100	No	Negative	NA	NA	NA	28.639	27.5701	30.633	31.6233	0.64354
101	Yes	Negative	T1	High	micropapillary	25.4946	26.0338	32.2842	30.882	0.643422
102	No	Negative	NA	NA	NA	30.9664	30.0059	23.4308	34.9571	0.683629
103	No	Negative	NA	NA	NA	32.8097	35.0491	41	37.8084	0.116959
104	Yes	Not done	Ta	High	None	25.2404	21.8414	38.611	27.16	0.659198
105	No	Negative	NA	NA	NA	31.1739	32.8455	41	33.4789	0.233131
106	No	Negative	NA	NA	NA	30.5418	31.3828	41	32.0219	0.293539
107	No	Negative	NA	NA	NA	30.983	35.3676	41	37.139	0.127514
108	Yes	Not done	Ta	High	None	27.5408	26.7937	39.5676	33.1308	0.334801
109	No	Negative	NA	NA	NA	29.6355	30.8569	41	32.1904	0.292614
110	No	Negative	NA	NA	NA	26.776	28.2532	41	31.4212	0.346535
111	No	Not done	NA	NA	NA	24.6606	31.1066	41	19.3778	0.780315
112	No	Negative	NA	NA	NA	33.4142	33.7915	41	33.1731	0.234652
113	No	Negative	NA	NA	NA	30.4029	34.4666	39.204	38.788	0.124825
114	No	Negative	NA	NA	NA	32.2696	34.542	34.7006	37.9337	0.218683
115	No	Negative	NA	NA	NA	26.8918	25.1134	30.1463	32.0773	0.664578
116	Yes	Negative	Ta	Low	None	24.7358	21.4222	41	29.0493	0.519262
117	No	Negative	NA	NA	NA	29.1469	32.1556	34.8592	31.8097	0.46251
118	No	Negative	NA	NA	NA	30.1775	31.5594	35.9787	33.0954	0.384005
119	No	Negative	NA	NA	NA	31.4929	31.654	41	37.0276	0.149934
120	Yes	Not done	T1	High	None	27.9674	25.0376	33.6729	26.4465	0.771962
121	Yes	Atypical	Tis	High	None	28.2142	25.3774	33.4746	27.9549	0.725709
122	Yes	Not done	T1	High	None	26.3459	30.5893	25.8696	24.6538	0.899645
123	Yes	Suspicious	Tis	High	None	28.2534	29.0094	28.2967	29.3557	0.765757
124	Yes	Suspicious	Tis	High	None	25.9369	26.9049	25.3969	28.8464	0.846813
125	Yes	Atypical	T1	High	plasmacytoid	27.488	31.828	24.3809	29.522	0.81636
126	No	Atypical	NA	NA	NA	33.0143	35.9843	39.5453	36.636	0.155246
127	Yes	Not done	Ta	Low	None	29.9223	29.1903	39.3519	36.3015	0.213302
128	No	Negative	NA	NA	NA	31.857	33.2988	41	32.1412	0.271768
129	No	Negative	NA	NA	NA	33.5634	35.1088	41	33.9507	0.202065
130	No	Negative	NA	NA	NA	35.0107	35.784	40.3353	41	0.0748318
131	No	Negative	NA	NA	NA	29.3903	29.1841	41	36.7616	0.171122
132	Yes	Suspicious	T1	High	None	24.6664	23.6538	19.0383	24.0636	0.968265
133	Yes	Not done	Ta	High	None	22.6495	24.1205	23.8639	25.7334	0.927134
134	No	Not done	NA	NA	NA	33.6399	38.1949	29.6095	32.8547	0.505041
135	Yes	Not done	T1+Tis	High	None	35.4335	38.9623	32.2793	33.3609	0.397361
136	Yes	Suspicious	T2	High	None	27.3109	30.6462	24.1152	26.7709	0.885071
137	No	Negative	NA	NA	NA	31.8781	30.3344	34.4619	22.6753	0.820664
138	No	Negative	NA	NA	NA	29.7862	31.5926	30.8984	20.0603	0.911075
139	Yes	Negative	Ta	Low	None	28.574	31.5275	28.6406	18.34	0.947224
140	Yes	Not done	Ta	Low	None	29.086	29.5982	35.5203	21.6923	0.8313
141	No	Negative	NA	NA	NA	30.4747	32.9355	37.8015	28.9796	0.485793
142	Yes	Negative	Ta	Low	None	24.223	21.3569	32.9492	24.9201	0.849461
143	Yes	Negative	Ta	Low	None	23.7948	20.8758	26.4922	18.0739	0.97521
144	No	Negative	NA	NA	NA	27.9334	26.4073	36.9066	27.7698	0.634302
145	Yes	Negative	Ta	High	None	26.1112	23.1393	33.0116	28.9114	0.724801
146	No	Negative	NA	NA	NA	30.3945	30.4222	35.6004	30.4492	0.517609
147	No	Negative	NA	NA	NA	28.6539	30.6644	41	27.1928	0.492298
148	No	Negative	NA	NA	NA	27.9669	31.0911	41	32.4774	0.280533
149	No	Negative	NA	NA	NA	27.7635	32.2514	41	32.1785	0.280043
150	No	Negative	NA	NA	NA	28.8271	30.2029	32.3743	31.5536	0.568636
151	No	Negative	NA	NA	NA	26.9937	26.9107	28.0357	28.9113	0.799957
152	No	Negative	NA	NA	NA	31.0077	33.8647	37.1055	33.5556	0.312435
153	No	Negative	NA	NA	NA	30.5183	34.0111	41	34.3865	0.198302
154	No	Negative	NA	NA	NA	29.1736	28.1115	41	33.499	0.273208
155	No	Negative	NA	NA	NA	27.2149	27.3025	37.4441	29.0459	0.557488
156	No	Not done	NA	NA	NA	29.5953	35.0593	38.3052	35.9798	0.198727
157	No	Negative	NA	NA	NA	30.1774	29.9394	39.3614	35.1001	0.242743
158	Yes	Negative	Ta	High	None	28.4377	29.0669	40.3418	32.9352	0.299676
159	No	Negative	NA	NA	NA	30.5805	33.032	41	34.0884	0.213824
160	No	Negative	NA	NA	NA	26.4219	29.1263	30.9732	31.8359	0.609141
161	No	Negative	NA	NA	NA	29.0465	35.9664	41	37.4998	0.118025
162	No	Negative	NA	NA	NA	30.583	33.3843	34.3021	30.216	0.532117
163	Yes	Not done	Ta	Low	None	28.5106	32.123	34.4902	28.0673	0.628628
164	Yes	Postivie	Ta+Tis	High	None	24.3638	23.6541	27.9084	29.862	0.800446
165	No	Negative	NA	NA	NA	33.1646	36.174	41	32.4667	0.236565
166	No	Negative	NA	NA	NA	29.5123	32.529	41	36.0757	0.165981
167	Yes	Not done	Tis	High	None	26.9311	27.1704	24.1009	27.9537	0.880991
168	Yes	Not done	T1	High	None	27.1779	27.3237	26.6252	27.8932	0.846323
169	No	Atypical	NA	NA	NA	24.5419	26.5189	29.748	26.283	0.838142
170	No	Not done	NA	NA	NA	29.0992	28.6917	35.2977	27.6551	0.658489
171	No	Negative	NA	NA	NA	29.6112	29.8978	35.3955	29.7769	0.557755
172	No	Negative	NA	NA	NA	28.4108	33.1154	35.2478	30.1959	0.508064
173	No	Negative	NA	NA	NA	25.9652	27.5951	24.6714	27.7196	0.875928
174	No	Negative	NA	NA	NA	22.0703	22.4698	20.9296	24.9702	0.956688
175	No	Atypical	NA	NA	NA	23.1011	24.5297	29.8439	29.3673	0.769127
176	No	Negative	NA	NA	NA	29.8011	32.5706	34.4454	32.1741	0.454724
177	No	Atypical	NA	NA	NA	28.3673	29.8222	36.1574	31.6472	0.457532
178	Yes	Postivie	Tis	High	None	28.5339	31.6512	33.2857	27.7914	0.676354
179	No	Negative	NA	NA	NA	30.5655	34.5721	35.1396	29.5765	0.520788
180	No	Negative	NA	NA	NA	32.0787	34.7329	41	36.0101	0.153978
181	No	Negative	NA	NA	NA	33.3495	39.0934	41	41	0.0604117
182	Yes	Postivie	T1+Tis	High	None	28.7919	29.7026	29.5341	25.4775	0.840322
183	Yes	Negative	Ta	Low	None	29.6686	32.1321	41	30.9532	0.324736
184	No	Negative	NA	NA	NA	27.7574	26.7643	39.668	27.1884	0.575768
185	Yes	Atypical	Ta	Low	None	34.1597	31.1808	41	34.5196	0.215779
186	Yes	Atypical	Ta	Low	None	30.7625	32.3467	36.087	29.3883	0.526006
187	No	Negative	NA	NA	NA	30.3005	30.9222	33.3516	30.673	0.568644
188	No	Negative	NA	NA	NA	31.2711	29.1947	39.6486	35.5474	0.229125
189	No	Negative	NA	NA	NA	31.49	32.3112	39.4939	36.5484	0.181562
190	No	Negative	NA	NA	NA	32.263	34.2386	36.9843	35.9521	0.232235
191	No	Negative	NA	NA	NA	28.6836	29.495	41	34.3427	0.234374
192	Yes	Negative	Ta	Low	None	28.994	33.6562	32.8566	32.6763	0.468145
193	No	Negative	NA	NA	NA	28.3027	32.7668	26.9874	25.9924	0.850157
194	Yes	Negative	Tis	High	None	26.531	28.3995	23.9213	25.3716	0.917036
195	Yes	Negative	Ta	High	None	27.4423	30.538	26.7304	24.9799	0.884796
196	No	Negative	NA	NA	NA	29.9815	34.075	41	30.1908	0.333587
197	No	Not done	NA	NA	NA	28.2239	31.4368	40.3341	28.7991	0.435824
198	No	Negative	NA	NA	NA	30.4901	29.4914	41	35.2994	0.206685
199	No	Negative	NA	NA	NA	28.0992	27.5205	41	27.976	0.495076
200	No	Negative	NA	NA	NA	35.3923	36.1814	41	36.9961	0.126078
201	Yes	Suspicious	Ta	High	None	26.0357	23.4792	23.2424	19.5539	0.975609
202	Yes	Atypical	T2	High	plasmcytoid	25.031	25.4649	20.5334	16.4361	0.988402
203	Yes	Negative	Ta	Low	None	25.7895	23.5133	30.4862	30.3045	0.734093
204	No	Not done	NA	NA	NA	31.5088	33.0525	29.0509	33.7673	0.541574
205	No	Negative	NA	NA	NA	33.7177	37.0554	41	36.6868	0.127447
206	No	Negative	NA	NA	NA	32.5332	33.5642	36.0997	33.3916	0.347906
207	No	Negative	NA	NA	NA	29.5863	33.6744	41	33.6195	0.222319
208	No	Negative	NA	NA	NA	30.7335	34.5965	41	36.5924	0.142368
209	No	Negative	NA	NA	NA	27.3701	28.6271	26.0502	23.2991	0.923427
210	No	Negative	NA	NA	NA	30.3566	35.4291	34.9323	35.1926	0.293433
211	No	Negative	NA	NA	NA	34.7679	36.5136	41	41	0.0674388
212	No	Negative	NA	NA	NA	32.9039	41	41	37.2959	0.0991937
213	No	Atypical	NA	NA	NA	29.0134	33.8235	36.8386	33.1119	0.33617
214	No	Negative	NA	NA	NA	30.3342	36.1774	41	33.7515	0.199645
215	No	Negative	NA	NA	NA	34.0292	34.4283	41	35.5524	0.166222
216	No	Negative	NA	NA	NA	30.3209	33.1141	41	35.2695	0.181674
217	No	Negative	NA	NA	NA	28.5278	33.1404	41	35.2008	0.183226
218	No	Negative	NA	NA	NA	34.2473	35.704	41	37.7284	0.115284
219	No	Negative	NA	NA	NA	31.208	30.9067	37.8015	31.8834	0.388338
220	No	Negative	NA	NA	NA	24.6048	26.2101	34.568	32.2709	0.519327
221	No	Atypical	NA	NA	NA	29.512	31.3853	34.6303	30.0631	0.551479
222	No	Negative	NA	NA	NA	29.4671	32.5834	41	34.1351	0.215943
223	No	Negative	NA	NA	NA	34.369	39.4759	41	37.8193	0.0975215
224	Yes	Postivie	Tis	High	None	24.418	26.3229	25.046	25.4391	0.913152
225	Yes	Suspicious	Tis	High	None	19.8497	21.9282	22.6956	24.7831	0.949889
226	No	Negative	NA	NA	NA	28.1696	34.8907	39.5523	38.5244	0.123075
227	Yes	Not done	Ta	Low	None	26.1282	25.7685	38.9714	31.8616	0.412145
228	No	Negative	NA	NA	NA	28.2419	31.5936	36.9944	30.7225	0.451616
229	No	Negative	NA	NA	NA	30.5461	33.0134	41	30.3995	0.33652
230	No	Negative	NA	NA	NA	23.0252	24.1298	29.8675	28.211	0.804378
231	No	Negative	NA	NA	NA	32.0792	33.6469	41	31.4017	0.293845
232	No	Negative	NA	NA	NA	31.3172	32.6739	39.6769	30.8089	0.359923
233	No	Negative	NA	NA	NA	29.8068	32.0949	41	28.9769	0.402037
234	No	Negative	NA	NA	NA	25.9182	33.5617	41	30.0296	0.344929
235	No	Negative	NA	NA	NA	30.5284	33.4308	39.4967	32.5552	0.292461
236	No	Negative	NA	NA	NA	25.1049	24.0967	38.6352	34.3785	0.339904
237	No	Negative	NA	NA	NA	34.2324	39.0645	33.6559	34.7659	0.305504
238	No	Negative	NA	NA	NA	26.8779	28.2382	27.6041	21.9677	0.927447
239	No	Atypical	NA	NA	NA	26.8182	26.892	35.8852	25.1892	0.747438
240	No	Atypical	NA	NA	NA	32.6823	33.3481	39.6271	29.3076	0.414051
241	No	Negative	NA	NA	NA	26.8585	28.7722	34.0427	24.8769	0.78079
242	Yes	Atypical	Tis	High	None	32.4353	34.9613	31.1716	25.244	0.780134
243	No	Negative	NA	NA	NA	27.6618	29.1655	32.1236	23.5625	0.845721
244	No	Negative	NA	NA	NA	30.5768	33.7213	41	34.6546	0.19326
245	No	Negative	NA	NA	NA	33.8976	35.5723	41	39.3987	0.0899967
246	No	Negative	NA	NA	NA	32.107	30.9643	39.31	36.5883	0.193194
247	Yes	Atypical	Ta	Low	None	32.1316	36.0019	35.095	30.0789	0.48465
248	Yes	Postivie	NA	High	None	22.3708	23.5723	22.8152	27.6729	0.914156
249	No	Atypical	NA	NA	NA	29.2579	34.2984	32.6551	32.5961	0.470175
250	No	Negative	NA	NA	NA	32.2608	37.1718	41	35.0257	0.161272
251	No	Negative	NA	NA	NA	30.3033	32.8559	41	33.2874	0.238873
252	No	Negative	NA	NA	NA	31.8105	35.2291	36.3026	35.6992	0.246483
253	No	Negative	NA	NA	NA	31.9424	40.0609	40.4237	39.5641	0.077427
254	No	Negative	NA	NA	NA	30.9312	34.5879	41	35.2834	0.171571
255	Yes	Atypical	T1	High	None	29.4428	31.2282	25.4714	28.7053	0.821686
256	No	Negative	NA	NA	NA	29.7445	30.7485	35.0284	29.8476	0.555977
257	No	Negative	NA	NA	NA	31.1585	31.6158	41	31.4519	0.311587
258	No	Negative	NA	NA	NA	29.3873	29.4142	37.0344	31.5588	0.440121
259	No	Negative	NA	NA	NA	34.8264	37.7998	41	39.4468	0.081414
260	No	Negative	NA	NA	NA	28.693	29.8488	40.5925	32.9492	0.285663
261	No	Negative	NA	NA	NA	30.39	35.1904	41	31.7204	0.26877
262	No	Negative	NA	NA	NA	28.1854	29.5988	27.5893	28.6481	0.795893
263	No	Suspicious	NA	NA	NA	34.9269	23.1687	33.1983	34.06	0.519078
264	Yes	Negative	Tis	High	None	27.5195	28.4617	29.0699	30.4223	0.718681
265	No	Negative	NA	NA	NA	26.3727	27.6943	31.0998	28.9532	0.727166
266	No	Negative	NA	NA	NA	26.7804	25.1837	29.2076	29.7695	0.765147
267	No	Negative	NA	NA	NA	26.2742	25.2268	27.0785	26.1009	0.885976
268	Yes	Suspicious	Tis	High	None	29.3773	34.3231	32.9491	30.4159	0.552906
269	Yes	Negative	Ta	Low	None	30.9743	33.693	28.6409	29.4151	0.715107
270	No	Negative	NA	NA	NA	29.3726	32.7334	26.2057	32.3513	0.680731
271	No	Negative	NA	NA	NA	26.5136	31.4734	24.8745	29.0704	0.821385
272	Yes	Atypical	Ta+Tis	High	None	35.2771	35.7334	36.0214	34.5171	0.287472
273	Yes	Postivie	Tis	High	None	25.7487	30.2615	29.9025	26.4943	0.805337
274	No	Negative	NA	NA	NA	29.0549	31.5189	38.3364	26.291	0.598188
275	No	Negative	NA	NA	NA	26.4512	29.7584	39.4339	31.5157	0.369744
276	No	Negative	NA	NA	NA	28.8775	27.1257	41	32.8094	0.306372
277	No	Negative	NA	NA	NA	29.0592	32.3404	37.7177	30.6464	0.42531
278	No	Negative	NA	NA	NA	28.9455	28.2531	41	33.028	0.287943
279	No	Negative	NA	NA	NA	28.493	30.8816	37.3294	29.8982	0.484425
280	No	Negative	NA	NA	NA	25.1113	24.7504	41	31.9137	0.364057
281	No	Negative	NA	NA	NA	25.2139	29.4822	39.104	30.1403	0.437919
282	No	Negative	NA	NA	NA	29.0379	33.3778	40.06	33.3481	0.253216
283	No	Negative	NA	NA	NA	26.6046	35.1027	41	33.2898	0.220689
284	No	Negative	NA	NA	NA	27.0059	30.6201	41	29.7596	0.386551
285	No	Negative	NA	NA	NA	29.3799	30.7069	41	28.7121	0.428231
286	Yes	Atypical	Ta	High	None	28.5983	29.86	31.9446	20.633	0.898915
287	Yes	Not done	Ta	Low	None	27.8957	30.3393	35.464	19.0987	0.881357
288	No	Negative	NA	NA	NA	34.014	34.6494	41	33.0223	0.232211
289	Yes	Atypical	Ta	High	None	24.3674	25.655	30.3064	22.8288	0.900287
290	No	Not done	NA	NA	NA	27.9973	29.2963	34.0233	28.9956	0.635021
291	No	Atypical	NA	NA	NA	29.0255	28.6675	33.4045	25.5742	0.774343
292	Yes	Negative	Ta	High	None	28.3548	28.7739	33.0748	26.8085	0.742494
293	Yes	Not done	Tis	High	None	27.994	27.057	34.0559	26.4541	0.746639
294	Yes	Postivie	Tis	High	None	26.8462	24.5531	34.1179	26.8077	0.755444
295	No	Atypical	NA	NA	NA	27.1465	31.6364	29.2586	28.4463	0.751063
296	No	Not done	NA	NA	NA	25.6406	32.7205	28.8127	29.1508	0.728864
297	No	Negative	NA	NA	NA	27.8356	36.0786	32.2695	32.9901	0.444886
298	No	Not done	NA	NA	NA	30.9614	30.1284	28.4442	30.7228	0.70794
299	No	Negative	NA	NA	NA	25.5263	26.6616	26.7751	23.0637	0.926439
300	Yes	Atypical	Ta	High	None	27.4708	26.2843	21.4919	26.1559	0.934293
301	Yes	Atypical	Tis	High	None	31.5269	35.5331	39.0366	35.938	0.183106
302	No	Atypical	NA	NA	NA	27.4719	30.7419	36.0614	29.9992	0.519294
303	No	Negative	NA	NA	NA	29.9019	32.5001	41	28.6195	0.412136
304	No	Negative	NA	NA	NA	31.0565	33.4531	34.9383	31.7176	0.449377
305	No	Negative	NA	NA	NA	29.7005	34.9496	41	29.8683	0.336834
306	No	Negative	NA	NA	NA	30.883	34.2525	41	29.3216	0.365066
307	Yes	Atypical	T2	High	None	25.7891	27.5514	41	26.5029	0.556614
308	No	Negative	NA	NA	NA	29.2336	31.803	41	31.9576	0.291823
309	Yes	Negative	Ta	Low	None	24.3761	22.8542	41	21.8518	0.77314
310	No	Negative	NA	NA	NA	31.8422	34.617	41	35.8547	0.158124
311	No	Negative	NA	NA	NA	30.0983	35.4533	41	35.8444	0.153344
312	No	Negative	NA	NA	NA	30.2262	34.9899	40.1217	37.8289	0.128057
313	No	Negative	NA	NA	NA	33.1216	34.4017	41	41	0.0737481
314	No	Negative	NA	NA	NA	31.0778	36.1944	39.2313	33.4747	0.243597
315	No	Negative	NA	NA	NA	31.9032	31.0917	41	30.4403	0.354766
316	Yes	Not done	Ta	Low	None	28.2871	23.4036	34.6283	29.188	0.672211
317	Yes	Not done	Ta	Low	None	26.073	26.338	36.0491	34.7859	0.370927
318	Yes	Negative	Ta	Low	None	35.6284	36.5311	41	30.3828	0.302314
319	No	Negative	NA	NA	NA	28.3177	28.8722	41	30.5898	0.372324
320	No	Negative	NA	NA	NA	29.1269	33.5175	39.7006	34.5121	0.224139
321	No	Negative	NA	NA	NA	33.423	31.5805	41	36.8615	0.153978
322	No	Negative	NA	NA	NA	28.8807	28.3311	41	32.5272	0.304817
323	No	Negative	NA	NA	NA	32.406	35.123	41	34.0522	0.199216
324	No	Negative	NA	NA	NA	32.9796	33.8143	41	35.9601	0.160643
325	No	Negative	NA	NA	NA	27.9583	27.718	41	33.8035	0.266619
326	No	Negative	NA	NA	NA	30.1496	31.4557	41	33.5166	0.243471
327	Yes	Negative	Ta	High	None	29.8275	31.0001	30.8454	25.5291	0.808063
328	No	Not done	NA	NA	NA	31.669	33.9771	41	33.3378	0.228206
329	No	Negative	NA	NA	NA	31.5814	32.8569	41	32.1896	0.274142
330	No	Negative	NA	NA	NA	31.5156	30.7326	41	29.7619	0.385243
331	No	Negative	NA	NA	NA	27.0094	30.4086	41	28.3682	0.445848
332	No	Negative	NA	NA	NA	26.4884	30.706	41	27.522	0.477954
333	No	Not done	NA	NA	NA	29.9146	31.3068	41	34.1191	0.226426
334	No	Negative	NA	NA	NA	29.9338	32.9484	41	33.5568	0.22996
335	No	Negative	NA	NA	NA	28.7014	30.9592	37.2641	30.0863	0.477553
336	No	Negative	NA	NA	NA	30.7017	32.0872	41	31.4089	0.308546
337	No	Negative	NA	NA	NA	30.3225	38.9542	41	32.6633	0.20892
338	Yes	Suspicious	Tis	High	None	31.573	29.9547	34.2815	33.4608	0.435346
339	No	Negative	NA	NA	NA	31.1256	33.2055	41	29.1198	0.384215
340	No	Negative	NA	NA	NA	31.694	31.4573	41	30.8009	0.337233
341	No	Negative	NA	NA	NA	31.4244	32.9257	38.9625	31.4822	0.350658
342	No	Negative	NA	NA	NA	25.2091	28.6316	41	30.1916	0.390762
343	No	Negative	NA	NA	NA	27.9438	31.5921	41	30.9267	0.331142
344	No	Negative	NA	NA	NA	31.4381	35.8744	41	35.4419	0.159778
345	No	Negative	NA	NA	NA	30.5793	37.7368	40.2897	41	0.0692471
346	No	Negative	NA	NA	NA	30.9761	36.7017	34.3267	35.7546	0.276913
347	No	Negative	NA	NA	NA	30.4941	35.1455	39.3728	35.3085	0.196011
348	No	Not done	NA	NA	NA	30.9191	38.1867	41	33.9161	0.181261
349	No	Negative	NA	NA	NA	29.6405	28.7563	41	27.2989	0.509556
350	No	Negative	NA	NA	NA	28.8524	27.0718	41	30.8143	0.382702
351	No	Negative	NA	NA	NA	25.2814	22.3726	41	29.6113	0.484749
352	Yes	Not done	Ta	High	None	27.623	24.9985	31.105	24.3534	0.867443
353	No	Negative	NA	NA	NA	35.9621	36.7166	41	36.0281	0.142197
354	No	Negative	NA	NA	NA	24.9641	25.4085	39.6753	31.6292	0.405436
355	No	Negative	NA	NA	NA	30.278	31.4585	37.5431	30.5366	0.44482
356	No	Negative	NA	NA	NA	26.0007	23.6003	41	27.5222	0.558601
357	No	Negative	NA	NA	NA	30.3154	26.4961	41	30.8282	0.388361
358	No	Atypical	NA	NA	NA	30.4412	32.6088	41	34.6601	0.201137
359	Yes	Not done	Ta	Low	None	26.0425	27.5045	27.9916	28.0962	0.817829
360	Yes	Negative	Ta	Low	None	22.5146	22.866	24.9083	25.121	0.929579
361	No	Negative	NA	NA	NA	32.3207	36.4145	41	35.6926	0.150997
362	No	Negative	NA	NA	NA	29.8405	32.0076	34.5744	29.0943	0.586218
363	No	Negative	NA	NA	NA	26.0714	23.7759	34.8678	32.6769	0.521048
364	No	Negative	NA	NA	NA	30.0922	34.7895	41	34.3893	0.192652
365	No	Negative	NA	NA	NA	27.9997	29.6802	41	30.009	0.386729
366	Yes	Postivie	Tis	High	None	28.4761	28.7887	24.934	27.3029	0.874267
367	No	Negative	NA	NA	NA	26.0884	29.1776	41	28.6599	0.44755
368	No	Negative	NA	NA	NA	26.6648	29.5486	38.7274	31.0627	0.410078
369	No	Negative	NA	NA	NA	30.0259	32.5374	35.8876	31.9207	0.423556
370	No	Negative	NA	NA	NA	29.251	31.7018	36.0663	30.5463	0.485152
371	No	Negative	NA	NA	NA	29.7906	32.5003	39.6859	34.0429	0.247042
372	No	Negative	NA	NA	NA	30.2204	36.6483	41	39.6483	0.0828064
373	No	Negative	NA	NA	NA	31.3174	34.2559	39.5452	41	0.0869458
374	No	Negative	NA	NA	NA	29.9091	31.2186	41	41	0.0842885
375	No	Negative	NA	NA	NA	24.5575	24.3497	30.2358	30.5009	0.725901
376	No	Negative	NA	NA	NA	22.802	21.728	35.2267	30.6829	0.615724
377	No	Negative	NA	NA	NA	33.9012	34.0814	41	33.3682	0.226472
378	No	Negative	NA	NA	NA	30.839	32.1431	41	31.4036	0.308194
379	No	Negative	NA	NA	NA	29.9546	33.1963	41	34.9236	0.189936
380	No	Negative	NA	NA	NA	28.065	31.9145	41	41	0.081873
381	No	Negative	NA	NA	NA	30.6397	32.8177	41	35.3886	0.180699
382	No	Negative	NA	NA	NA	27.6909	32.9234	36.4008	32.2363	0.391788
383	No	Negative	NA	NA	NA	32.2846	33.1622	38.4494	35.7284	0.217125
384	No	Atypical	NA	NA	NA	28.9179	35.2827	41	34.1395	0.19573
385	No	Negative	NA	NA	NA	28.8708	34.4969	41	33.2471	0.226734
386	No	Negative	NA	NA	NA	28.523	34.9058	40.0331	33.4308	0.238317
387	No	Negative	NA	NA	NA	30.5151	31.5124	38.6778	37.5326	0.176712
388	Yes	Not done	T1	High	None	22.6986	23.9926	34.9521	30.8475	0.592192
389	No	Negative	NA	NA	NA	28.8594	29.949	38.3259	31.942	0.38162
390	No	Negative	NA	NA	NA	30.86	34.9633	41	26.4023	0.476687
391	Yes	Negative	Ta	Low	None	26.6316	27.6135	41	25.6244	0.592136
392	Yes	Not done	Ta	Low	None	28.3502	31.4648	41	31.599	0.307753
393	No	Not done	NA	NA	NA	25.0756	26.9108	31.2769	25.173	0.836548
394	No	Negative	NA	NA	NA	26.3168	23.3944	30.8271	26.937	0.824719
395	Yes	Not done	Ta	Low	None	25.2322	22.4173	34.9903	24.512	0.818932
396	No	Negative	NA	NA	NA	30.159	34.4342	41	33.2495	0.227165
397	Yes	Atypical	Tis	High	None	28.6458	30.7662	33.7505	27.1067	0.69801
398	Yes	Suspicious	Tis	High	None	24.9048	24.5997	32.4267	28.8785	0.726455
399	No	Suspicious	NA	NA	NA	27.1397	30.8764	29.1875	25.2873	0.842944
400	No	Negative	NA	NA	NA	26.3202	30.6537	30.7269	28.3272	0.730122
401	No	Negative	NA	NA	NA	31.5311	35.0124	41	29.4925	0.350488
402	No	Atypical	NA	NA	NA	33.9509	35.0742	30.5406	28.3438	0.692765
403	Yes	Atypical	T1	High	None	32.1274	34.2712	32.7847	29.5583	0.593618
404	Yes	Postivie	Tis	High	None	27.2412	34.6032	28.7032	26.2529	0.802969
405	No	Atypical	NA	NA	NA	28.8141	35.5467	31.504	29.3904	0.622663
406	Yes	Postivie	T1	High	None	28.4096	32.668	26.3423	25.9309	0.861417
407	No	Atypical	NA	NA	NA	29.0031	28.6149	37.1364	29.1722	0.546443
408	No	Negative	NA	NA	NA	33.1991	37.6323	31.2367	39.3186	0.224876
409	No	Negative	NA	NA	NA	34.7776	36.0129	41	35.4925	0.157794
410	Yes	Atypical	Ta	High	None	21.5322	22.8105	24.8471	21.2783	0.962251
411	Yes	Not done	T1	High	None	24.2448	24.6772	22.86	22.3768	0.960959
412	Yes	Negative	Ta	Low	None	27.4709	32.0782	32.4348	29.1305	0.643938
413	Yes	Atypical	Ta	High	None	29.4474	30.6669	32.7352	28.4089	0.67764
414	Yes	Not done	Ta	High	None	29.5742	28.8346	36.1073	29.0128	0.580564
415	Yes	Not done	T1	High	squamous differentiation	25.8382	26.3087	20.1509	22.2078	0.970067
416	Yes	Not done	T1	High	None	25.8472	27.6627	21.9694	21.7252	0.963831
417	Yes	Suspicious	T1	High	micropapillary	25.0816	24.4369	28.7693	22.4883	0.923823
418	Yes	Not done	Ta	High	None	26.048	23.0683	25.7686	20.2646	0.96403
419	No	Negative	NA	NA	NA	31.8118	32.0766	39.6987	35.2939	0.212867
420	No	Negative	NA	NA	NA	27.2448	33.1191	41	31.7093	0.288101
421	No	Negative	NA	NA	NA	31.5775	32.9767	39.4658	32.666	0.293631
422	No	Negative	NA	NA	NA	32.2538	35.9237	41	35.8004	0.151534
423	No	Negative	NA	NA	NA	29.7176	28.8631	41	31.4082	0.34076
424	No	Negative	NA	NA	NA	32.967	33.8107	41	36.0627	0.158346
425	No	Negative	NA	NA	NA	32.5088	34.5359	41	41	0.0733315
426	No	Negative	NA	NA	NA	32.6456	34.588	41	39.7993	0.0881524
427	No	Negative	NA	NA	NA	32.3767	35.8712	41	34.5892	0.180067
428	No	Negative	NA	NA	NA	31.5208	36.1728	35.2984	41	0.126112
429	No	Negative	NA	NA	NA	31.1289	36.5239	41	37.4637	0.116029
430	No	Atypical	NA	NA	NA	27.4951	28.3329	37.1479	28.9013	0.560576
431	No	Negative	NA	NA	NA	31.5478	37.4672	41	34.6216	0.16881
432	Yes	Postivie	T1	High	None	23.493	26.6329	26.4627	22.3612	0.936439
433	No	Negative	NA	NA	NA	32.2903	35.7413	38.2961	37.826	0.149855
434	No	Negative	NA	NA	NA	34.8582	38.4873	41	34.2814	0.170348
435	No	Negative	NA	NA	NA	31.0784	32.9082	41	32.2185	0.272707
436	No	Negative	NA	NA	NA	31.5745	35.5293	41	34.0715	0.195767
437	No	Negative	NA	NA	NA	33.7273	37.7397	41	41	0.0640091
438	No	Negative	NA	NA	NA	30.332	30.1634	33.0113	37.8268	0.298239
439	No	Negative	NA	NA	NA	30.7057	29.9675	41	34.5533	0.224291
440	No	Negative	NA	NA	NA	31.0242	35.1056	41	37.3773	0.124403
441	No	Negative	NA	NA	NA	35.749	39.3647	41	36.1803	0.125264
442	No	Negative	NA	NA	NA	32.4222	32.5561	39.6072	27.7993	0.48642
443	No	Negative	NA	NA	NA	27.6223	25.4888	31.7467	28.3841	0.75029
444	No	Negative	NA	NA	NA	31.0587	31.6801	41	28.9508	0.407653
445	No	Negative	NA	NA	NA	25.9352	34.5291	41	32.5124	0.248924
446	No	Negative	NA	NA	NA	30.3658	34.4264	41	33.7954	0.211463
447	No	Negative	NA	NA	NA	26.8536	27.8207	41	31.4829	0.348642
448	No	Negative	NA	NA	NA	30.7478	32.4437	41	39.2194	0.105186
449	No	Negative	NA	NA	NA	31.4851	33.5336	41	41	0.0764961
450	No	Negative	NA	NA	NA	32.367	39.0197	41	41	0.0606026
451	No	Negative	NA	NA	NA	29.7657	38.2903	41	37.4057	0.108973
452	No	Negative	NA	NA	NA	28.2573	32.2032	41	34.9399	0.196563
453	No	Negative	NA	NA	NA	30.5667	34.4467	41	35.1435	0.175883
454	No	Negative	NA	NA	NA	34.0273	37.7067	41	40.4563	0.0698267
455	No	Atypical	NA	NA	NA	29.7499	32.5487	34.053	36.5842	0.293562
456	No	Negative	NA	NA	NA	35.1881	41	41	39.5173	0.0703724
457	No	Negative	NA	NA	NA	30.1981	35.5754	41	33.4922	0.211261
458	No	Atypical	NA	NA	NA	31.6699	33.2754	33.982	32.9396	0.428503
459	No	Atypical	NA	NA	NA	34.2788	41	41	38.7195	0.0797031
460	No	Not done	NA	NA	NA	29.7211	34.6214	41	41	0.0730673
461	No	Not done	NA	NA	NA	30.4	36.0695	41	38.845	0.0959617
462	No	Not done	NA	NA	NA	28.2211	28.301	41	36.9691	0.171863
463	No	Negative	NA	NA	NA	26.9595	33.6446	41	33.2918	0.232266
464	No	Negative	NA	NA	NA	29.718	34.0108	41	33.5769	0.220917
465	No	Negative	NA	NA	NA	33.4691	34.7845	41	41	0.0725656
466	No	Negative	NA	NA	NA	31.58	39.1946	41	39.4682	0.0765307
467	No	Negative	NA	NA	NA	31.4256	34.3823	41	34.5919	0.190232
468	No	Negative	NA	NA	NA	29.3531	36.7826	41	33.8218	0.193419
469	No	Negative	NA	NA	NA	30.5704	33.1507	41	32.5048	0.261096
470	Yes	Postivie	T2	High	None	29.3922	26.8352	32.4664	26.1762	0.790185
471	Yes	Suspicious	Tis	High	None	28.4743	30.5061	30.1391	28.7456	0.731255
472	No	Negative	NA	NA	NA	31.1788	33.1148	41	31.5044	0.295283
473	No	Negative	NA	NA	NA	32.5134	32.0393	41	33.3642	0.24331
474	No	Negative	NA	NA	NA	30.8758	34.4389	41	35.9199	0.157743
475	No	Negative	NA	NA	NA	31.7102	33.1332	39.9712	36.3378	0.173036
476	No	Negative	NA	NA	NA	33.9641	34.9087	41	41	0.0721857
477	No	Negative	NA	NA	NA	29.1318	34.5452	41	31.0238	0.298603
478	No	Negative	NA	NA	NA	33.0395	35.4935	41	41	0.0704213
479	Yes	Not done	Ta	Low	None	30.9265	27.9892	41	38.8135	0.133608
480	Yes	Negative	Ta	Low	None	33.1555	32.9019	29.4013	34.3225	0.509589
481	Yes	Not done	Ta	Low	None	27.1867	26.8338	37.2886	29.8894	0.532064
482	No	Negative	NA	NA	NA	28.9109	35.386	36.0003	33.8412	0.315325
483	No	Atypical	NA	NA	NA	30.6731	33.8016	41	35.4333	0.173073
484	No	Atypical	NA	NA	NA	33.957	41	41	32.1567	0.207645
485	No	Negative	NA	NA	NA	26.57	32.6624	41	30.895	0.321598
486	No	Negative	NA	NA	NA	32.7846	37.5039	41	41	0.0646559
487	No	Negative	NA	NA	NA	32.5673	37.4553	41	41	0.0647897
488	No	Negative	NA	NA	NA	32.1457	33.5343	41	40.2743	0.0856031
489	No	Negative	NA	NA	NA	29.19	33.3422	41	33.8199	0.219108
490	No	Negative	NA	NA	NA	31.4706	29.8062	38.8889	31.9151	0.368577
491	No	Negative	NA	NA	NA	29.2968	30.8118	41	33.787	0.240484
492	No	Negative	NA	NA	NA	35.226	41	41	35.413	0.131409
493	No	Negative	NA	NA	NA	35.71	34.8729	41	39.9292	0.0853874
494	No	Negative	NA	NA	NA	30.426	36.9863	40.6512	33.4863	0.207622
495	Yes	Not done	Ta	High	None	27.8024	34.8529	25.8749	29.1269	0.776216
496	Yes	Not done	Ta	High	None	27.6487	34.6006	28.517	30.6334	0.665542
497	Yes	Not done	Ta	High	None	22.721	28.9667	22.9328	27.1662	0.89946
498	Yes	Not done	NA	High	None	25.194	30.5528	20.0565	26.8148	0.925462
499	No	Atypical	NA	NA	NA	31.5515	34.6854	41	33.1784	0.227261
500	Yes	Suspicious	Tis	High	None	30.4712	32.6599	31.3369	31.0398	0.592407
501	Yes	Suspicious	Tis	High	None	30.2481	33.4979	32.348	32.1556	0.506931
502	No	Negative	NA	NA	NA	27.2564	29.7617	29.5657	24.9709	0.850646
503	No	Atypical	NA	NA	NA	28.138	29.9333	30.8191	29.969	0.677029
504	No	Atypical	NA	NA	NA	29.2469	37.2555	32.3227	35.9007	0.315977
505	No	Negative	NA	NA	NA	28.0556	34.3462	32.5122	30.1209	0.577591
506	No	Not done	NA	NA	NA	26.8096	25.0689	41	31.0581	0.394611
507	No	Not done	NA	NA	NA	30.1769	34.0306	41	27.3374	0.448043
508	No	Not done	NA	NA	NA	33.6715	39.5523	41	35.7735	0.131997
509	Yes	Negative	Ta	Low	None	33.5403	32.4681	41	39.4512	0.101462
510	No	Not done	NA	NA	NA	35.5332	40.2421	41	41	0.0575082
511	No	Negative	NA	NA	NA	26.848	36.9413	41	35.815	0.145362
512	No	Negative	NA	NA	NA	31.7563	37.6967	41	34.9407	0.159983
513	No	Negative	NA	NA	NA	31.1793	39.9411	41	37.5792	0.0992344
514	No	Negative	NA	NA	NA	33.8355	38.6602	39.7038	39.1253	0.0949448
515	Yes	Not done	Ta	High	None	31.0014	37.5985	39.1614	24.4144	0.584138
516	Yes	Not done	Ta	High	None	27.22	28.0877	34.542	33.5997	0.442926
517	No	Atypical	NA	NA	NA	28.3943	32.4413	34.6003	32.6823	0.4305
518	No	Negative	NA	NA	NA	35.4422	28.7337	41	39.2356	0.121898
519	No	Negative	NA	NA	NA	27.4083	28.8589	38.2536	33.3585	0.339973
520	No	Negative	NA	NA	NA	30.6283	36.2039	36.7664	36.6187	0.202307
521	No	Negative	NA	NA	NA	31.5849	37.0889	39.1857	35.115	0.190748
522	No	Negative	NA	NA	NA	33.6115	40.2053	41	41	0.0575991
523	No	Atypical	NA	NA	NA	31.3795	35.0268	33.1641	34.9679	0.351358
524	Yes	Suspicious	Ta	High	None	28.151	31.0917	25.8717	29.5373	0.793517
525	Yes	Postivie	Ta+Tis	High	None	29.263	31.746	34.6464	31.7311	0.476741
526	No	Atypical	NA	NA	NA	28.5634	31.3595	31.1546	31.4341	0.595862
527	No	Atypical	NA	NA	NA	31.5013	33.9752	31.7634	31.9205	0.52869
528	Yes	Atypical	Tis	High	None	28.3822	32.7811	28.264	29.8951	0.716167
529	Yes	Not done	NA	High	None	30.0515	33.6251	27.1526	29.4706	0.748448
530	No	Negative	NA	NA	NA	34.6074	36.4399	41	41	0.0676502
531	No	Negative	NA	NA	NA	30.7939	32.9157	39.5442	38.6458	0.130887
532	No	Negative	NA	NA	NA	31.7026	36.6028	41	41	0.0671836
533	No	Negative	NA	NA	NA	28.8195	32.2266	30.0753	25.9286	0.803043
534	No	Negative	NA	NA	NA	30.5615	32.4681	41	39.3121	0.103621
535	No	Negative	NA	NA	NA	34.2221	35.0138	41	31.8684	0.265456
536	No	Negative	NA	NA	NA	31.0516	38.6169	41	36.4494	0.124028
537	No	Negative	NA	NA	NA	31.838	38.4188	41	32.446	0.219191
538	No	Negative	NA	NA	NA	31.2458	33.9922	41	30.8706	0.309404
539	No	Negative	NA	NA	NA	29.7752	32.8974	37.0452	28.3682	0.53435
540	No	Negative	NA	NA	NA	35.1339	37.0173	41	41	0.0660096
541	No	Negative	NA	NA	NA	34.2543	38.8528	41	34.7843	0.15648
542	Yes	Not done	Ta	Low	None	27.8718	27.0289	36.9496	34.7651	0.340093
543	No	Negative	NA	NA	NA	25.7445	26.547	34.0755	30.8235	0.590135
544	No	Negative	NA	NA	NA	32.4556	35.9761	32.5284	30.3726	0.548407
545	No	Negative	NA	NA	NA	32.143	33.3123	36.7013	34.6647	0.288472
546	No	Negative	NA	NA	NA	34.6091	38.7834	41	41	0.0612184
547	No	Negative	NA	NA	NA	29.8253	35.3593	41	35.103	0.170902
548	No	Negative	NA	NA	NA	28.222	31.2738	36.5309	30.9682	0.458567
549	No	Negative	NA	NA	NA	31.956	33.9477	41	33.909	0.211904
550	No	Negative	NA	NA	NA	28.6207	33.4172	41	31.7013	0.285596
551	No	Negative	NA	NA	NA	32.5835	37.3886	41	36.1672	0.135726
552	No	Negative	NA	NA	NA	31.8439	35.7613	41	34.0575	0.194476
553	No	Negative	NA	NA	NA	27.5634	34.4077	41	32.4339	0.25245
554	No	Negative	NA	NA	NA	31.3876	36.3055	41	33.0351	0.218662
555	No	Atypical	NA	NA	NA	29.3153	34.712	41	35.0217	0.177113
556	No	Atypical	NA	NA	NA	33.5623	38.6183	41	37.7573	0.101968
557	No	Negative	NA	NA	NA	26.8909	30.7988	41	31.4873	0.318331
558	No	Negative	NA	NA	NA	29.3016	34.4193	41	29.2133	0.367542
559	No	Negative	NA	NA	NA	30.0517	31.6681	41	30.4773	0.347361
560	No	Negative	NA	NA	NA	29.1389	35.6815	38.8386	34.3292	0.230172
561	No	Negative	NA	NA	NA	28.8089	35.5842	40.1023	34.7259	0.194736
562	No	Negative	NA	NA	NA	29.1843	30.4587	39.0876	32.4879	0.334427
563	No	Negative	NA	NA	NA	29.1261	33.3853	41	32.9665	0.24437
564	No	Negative	NA	NA	NA	29.018	35.1045	41	32.9677	0.230163
565	No	Negative	NA	NA	NA	27.8888	28.6833	41	31.8006	0.327853
566	No	Not done	NA	NA	NA	28.0498	34.4644	39.5944	30.7524	0.345703
567	No	Not done	NA	NA	NA	31.6757	31.5587	41	34.9133	0.201962
568	No	Not done	NA	NA	NA	27.8258	26.3991	36.6624	32.7217	0.43649
569	No	Not done	NA	NA	NA	35.9771	41	41	41	0.0556649
570	No	Negative	NA	NA	NA	35.1948	38.072	41	39.2439	0.0830619
571	No	Not done	NA	NA	NA	29.9698	32.7249	41	34.7024	0.199148
572	Yes	Postivie	Tis	High	None	28.4574	32.1816	24.9095	29.7885	0.79709
573	No	Negative	NA	NA	NA	29.192	33.4107	38.7277	32.7273	0.305661
574	No	Not done	NA	NA	NA	29.1513	32.615	27.3503	29.852	0.740506
575	Yes	Not done	Ta	High	None	28.203	31.071	27.6547	30.1541	0.737288
576	No	Not done	NA	NA	NA	29.98	34.0033	25.7683	31.4167	0.712749
577	No	Negative	NA	NA	NA	31.2277	36.013	41	32.9633	0.223038
578	No	Not done	NA	NA	NA	30.3514	36.44	41	33.3135	0.209726
579	No	Negative	NA	NA	NA	29.0991	31.7664	35.3443	30.8835	0.491574
580	No	Negative	NA	NA	NA	27.8053	29.9403	30.5088	34.1396	0.518233
581	No	Negative	NA	NA	NA	28.4226	34.6622	30.27	29.1809	0.673201
582	No	Negative	NA	NA	NA	34.744	41	41	39.6627	0.0687845
583	No	Negative	NA	NA	NA	33.8946	41	41	30.1702	0.268147
584	No	Negative	NA	NA	NA	31.0746	37.745	38.0034	37.7584	0.144184
585	No	Negative	NA	NA	NA	31.4884	37.5519	41	38.524	0.0948071
586	No	Negative	NA	NA	NA	29.8722	33.954	33.4691	32.9013	0.437409
587	No	Atypical	NA	NA	NA	29.4659	33.5356	33.8065	34.2691	0.376755
588	No	Negative	NA	NA	NA	29.7889	32.8385	32.0544	32.2404	0.519548
589	Yes	Negative	Ta	Low	None	33.7344	36.2729	41	33.0252	0.219201
590	No	Negative	NA	NA	NA	33.2487	34.5749	41	41	0.0732108
591	No	Negative	NA	NA	NA	31.5585	34.7386	41	35.0849	0.175387
592	No	Negative	NA	NA	NA	31.7678	33.7504	39.4726	34.5831	0.224907
593	No	Negative	NA	NA	NA	29.2991	33.285	33.308	30.7646	0.539508
594	No	Negative	NA	NA	NA	31.8092	34.1395	41	30.4113	0.324727
595	No	Negative	NA	NA	NA	30.2946	33.9184	41	33.0008	0.23886
596	No	Negative	NA	NA	NA	30.5927	37.0698	41	35.911	0.142645
597	No	Negative	NA	NA	NA	30.7847	38.6188	41	32.7969	0.207724
598	No	Negative	NA	NA	NA	34.4994	39.0431	41	41	0.0605419
599	No	Negative	NA	NA	NA	33.9592	37.9734	38.4166	37.5127	0.14199
600	No	Negative	NA	NA	NA	31.2017	25.6944	41	39.7933	0.126732
601	No	Negative	NA	NA	NA	35.4408	41	41	41	0.0556649
602	Yes	Not done	Ta	High	None	29.5724	32.7088	32.1905	28.1422	0.681227
603	Yes	Not done	Ta	High	None	34.41	33.0532	30.8285	20.2409	0.903619
604	No	Negative	NA	NA	NA	29.3066	30.2892	41	32.5762	0.284564
605	No	Negative	NA	NA	NA	29.7013	32.7236	41	35.5572	0.177151
606	No	Negative	NA	NA	NA	29.6374	30.9901	41	39.7287	0.103348
607	No	Negative	NA	NA	NA	28.3613	31.3717	37.4635	29.2458	0.502382
608	No	Negative	NA	NA	NA	30.1264	34.9445	36.789	32.9872	0.330803
609	No	Negative	NA	NA	NA	30.99	35.8516	35.4542	37.2938	0.211762
610	No	Negative	NA	NA	NA	28.5679	32.1111	33.6074	34.125	0.403587
611	No	Atypical	NA	NA	NA	29.5799	31.6221	32.6207	32.7	0.497261
612	No	Negative	NA	NA	NA	30.2967	34.9155	33.2096	30.9543	0.515928
613	No	Negative	NA	NA	NA	27.687	31.3825	34.6769	26.9713	0.67324
614	No	Negative	NA	NA	NA	34.4855	41	41	37.3466	0.0984313
615	No	Atypical	NA	NA	NA	33.7492	41	38.9435	37.5615	0.118427
616	No	Negative	NA	NA	NA	34.7419	41	41	39.192	0.0740477
617	No	Negative	NA	NA	NA	29.9161	35.2328	31.4	33.2475	0.469227
618	No	Negative	NA	NA	NA	32.0059	36.7269	41	34.5896	0.174373
619	No	Negative	NA	NA	NA	25.6566	28.169	41	26.06	0.568076
620	No	Not done	NA	NA	NA	27.8152	29.4945	34.7158	28.7772	0.62237
621	No	Atypical	NA	NA	NA	27.86	32.5891	41	24.636	0.577581
622	No	Negative	NA	NA	NA	29.8117	38.313	41	33.9778	0.178874
623	Yes	Negative	T2	High	None	26.149	29.1061	25.9588	30.5939	0.77698
624	No	Negative	NA	NA	NA	28.1312	29.3919	24.3909	25.8068	0.902778
625	Yes	Suspicious	T1	High	None	28.7767	28.9557	22.3875	23.2487	0.948693
626	No	Negative	NA	NA	NA	29.1386	27.8235	40.0868	32.3067	0.341649
627	No	Negative	NA	NA	NA	32.3283	32.8413	41	34.3017	0.209271
628	No	Negative	NA	NA	NA	27.922	28.7507	35.8087	29.9484	0.55143
629	No	Negative	NA	NA	NA	27.9298	30.1891	32.3728	29.0138	0.669429
630	No	Negative	NA	NA	NA	23.7619	21.7234	34.0547	28.0948	0.740222
631	No	Negative	NA	NA	NA	28.9913	34.3551	41	24.6427	0.557558
632	No	Negative	NA	NA	NA	31.2138	32.9358	31.6661	41	0.204562
633	No	Negative	NA	NA	NA	32.8681	34.7999	30.6785	29.5449	0.647168
634	Yes	Not done	Ta	High	None	28.0949	29.9698	36.6408	29.5997	0.527759
635	No	Not done	NA	NA	NA	27.8791	30.1036	41	30.709	0.354695
636	No	Negative	NA	NA	NA	30.1819	32.0384	41	33.08	0.252253
637	No	Negative	NA	NA	NA	25.4384	29.9593	37.82	27.9326	0.562964
638	No	Not done	NA	NA	NA	26.8277	34.2848	36.8306	30.7388	0.425532
639	Yes	Negative	Ta	Low	None	26.5632	32.8754	41	32.1784	0.274349
640	No	Negative	NA	NA	NA	26.1678	30.2597	41	33.4679	0.255205
641	No	Negative	NA	NA	NA	26.9911	33.7874	41	33.1832	0.234382
642	No	Atypical	NA	NA	NA	30.725	38.123	40.6497	39.0857	0.0882188
643	No	Negative	NA	NA	NA	33.8111	39.0591	41	41	0.0605005
644	No	Negative	NA	NA	NA	26.1698	34.0294	41	32.8599	0.242279
645	No	Negative	NA	NA	NA	33.7805	41	41	41	0.0556649
646	No	Negative	NA	NA	NA	30.7297	34.2687	41	33.707	0.21517
647	No	Negative	NA	NA	NA	29.7556	32.3709	41	33.152	0.247139
648	No	Negative	NA	NA	NA	31.5459	33.1424	41	34.7644	0.194487
649	No	Atypical	NA	NA	NA	29.3947	34.8977	35.3744	29.7172	0.504206
650	No	Not done	NA	NA	NA	24.3561	22.1128	22.7392	20.988	0.972583
651	No	Negative	NA	NA	NA	28.3279	33.3767	41	29.7588	0.357255
652	No	Negative	NA	NA	NA	32.9472	36.1538	37.9997	28.5409	0.461837
653	No	Negative	NA	NA	NA	28.2608	32.8548	41	26.1757	0.510246
654	No	Negative	NA	NA	NA	32.135	33.005	38.991	29.884	0.412534
655	No	Negative	NA	NA	NA	31.1634	34.5889	24.5719	25.8325	0.877173
656	No	Negative	NA	NA	NA	27.4572	28.2421	39.8058	25.6089	0.61969
657	No	Negative	NA	NA	NA	30.0382	35.3326	41	28.4014	0.389978
658	No	Negative	NA	NA	NA	28.9678	34.9253	37.9892	22.4834	0.716309
659	No	Negative	NA	NA	NA	28.9456	30.5489	22.8689	36.3271	0.641341
660	No	Negative	NA	NA	NA	35.7766	35.6605	41	29.256	0.35285
661	Yes	Not done	T1	High	nested	28.039	28.221	31.295	28.828	0.721976
662	No	Atypical	NA	NA	NA	26.6794	30.2408	32.9832	31.1715	0.566333
663	No	Negative	NA	NA	NA	30.5381	35.3012	28.1413	30.0027	0.691487
664	No	Negative	NA	NA	NA	30.3794	34.3738	27.6393	29.015	0.745629
665	Yes	Suspicious	Tis	High	None	21.9137	24.2113	22.5667	27.2678	0.919394
666	No	Negative	NA	NA	NA	30.1258	28.63	36.6004	34.6009	0.339222
667	No	Not done	NA	NA	NA	28.6402	29.3534	30.0357	35.8888	0.465219
668	No	Negative	NA	NA	NA	27.7468	31.0963	29.7404	30.8568	0.660417
669	No	Atypical	NA	NA	NA	28.691	33.2965	30.7239	33.1464	0.515527
670	No	Negative	NA	NA	NA	31.5261	36.3233	40.0967	33.0798	0.235982
671	No	Negative	NA	NA	NA	29.104	30.695	38.9183	32.547	0.334278
672	Yes	Not done	Ta	Low	None	28.9584	29.5285	34.4793	31.7149	0.507613
673	No	Not done	NA	NA	NA	28.5763	25.533	41	34.0618	0.277706
674	No	Atypical	NA	NA	NA	31.3303	31.864	37.981	39.648	0.13834
675	No	Atypical	NA	NA	NA	30.6508	36.7891	41	36.3518	0.135278
676	No	Not done	NA	NA	NA	29.9816	36.3291	41	38.3217	0.102804
677	No	Atypical	NA	NA	NA	31.7366	40.0731	32.3236	41	0.146651
678	No	Negative	NA	NA	NA	28.0602	28.2536	35.7672	29.8506	0.562302
679	No	Not done	NA	NA	NA	31.0581	35.9289	41	41	0.0691336
680	No	Not done	NA	NA	NA	32.0777	39.1321	41	38.2833	0.0921482
681	No	Not done	NA	NA	NA	24.2208	24.7752	35.3342	28.9562	0.648207
682	No	Negative	NA	NA	NA	28.4128	27.341	41	29.7843	0.421507
683	No	Negative	NA	NA	NA	28.1556	31.9952	41	31.2785	0.314162
684	No	Negative	NA	NA	NA	32.7557	35.6132	41	36.0293	0.148414
685	No	Negative	NA	NA	NA	32.8038	31.7999	41	41	0.0822665
686	No	Negative	NA	NA	NA	29.7392	31.6663	41	30.8838	0.331996
687	No	Negative	NA	NA	NA	29.9057	31.7145	33.683	30.9461	0.538648
688	Yes	Negative	Ta	High	None	29.137	32.6676	33.9452	33.0913	0.430085
689	No	Negative	NA	NA	NA	31.569	33.5742	35.9162	25.5746	0.670804
690	No	Negative	NA	NA	NA	30.9275	37.8548	39.1473	35.2151	0.183563
691	No	Negative	NA	NA	NA	32.9255	39.1547	41	39.5498	0.07569
692	No	Negative	NA	NA	NA	30.7362	38.5616	41	32.4894	0.216834
693	No	Negative	NA	NA	NA	32.1182	33.5639	36.1264	41	0.12842
694	No	Not done	NA	NA	NA	27.595	33.8705	35.156	29.9523	0.512453
695	Yes	Not done	Ta	Low	None	27.8985	33.2528	35.7358	31.4338	0.440126
696	No	Negative	NA	NA	NA	31.4344	31.9611	39.4063	40.5693	0.103601
697	No	Suspicious	NA	NA	NA	29.4344	35.5174	35.7098	34.023	0.31484
698	No	Negative	NA	NA	NA	28.53	34.8074	37.5359	35.2122	0.238274
699	Yes	Atypical	Ta+Tis	High	None	30.8737	36.3012	34.2657	32.5502	0.402813
700	No	Negative	NA	NA	NA	31.6756	38.4937	39.4141	36.1913	0.152155
701	No	Atypical	NA	NA	NA	34.279	40.2076	41	37.2364	0.103393
702	No	Negative	NA	NA	NA	30.9001	35.5217	41	33.3061	0.216957
703	Yes	Postivie	Tis	High	None	26.8929	34.0075	27.0052	27.5122	0.80546
704	Yes	Postivie	Tis	High	None	31.5792	29.1984	36.8583	30.7214	0.482835
705	Yes	Postivie	T2	High	micropapillary	27.06	34.6763	41	19.671	0.741808
706	No	Negative	NA	NA	NA	26.8426	29.9285	39.4327	33.5746	0.291463
707	Yes	Negative	Ta	High	None	26.9184	30.4102	41	30.3529	0.365318
708	No	Negative	NA	NA	NA	31.0154	33.4147	41	36.3771	0.153736
709	No	Negative	NA	NA	NA	24.5141	24.8023	41	30.0145	0.440347
710	No	Negative	NA	NA	NA	25.2044	24.6847	38.8163	27.9003	0.594108
711	No	Negative	NA	NA	NA	29.5141	31.6807	41	34.0222	0.226305
712	No	Negative	NA	NA	NA	30.2104	35.0243	41	34.5651	0.186453
713	No	Negative	NA	NA	NA	29.0585	34.9433	39.8491	33.0531	0.253861
714	No	Negative	NA	NA	NA	24.0392	22.7237	41	28.8231	0.513986
715	No	Negative	NA	NA	NA	35.606	39.6058	41	38.2949	0.0901975
716	No	Negative	NA	NA	NA	30.2194	33.3445	41	36.4645	0.152241
717	No	Negative	NA	NA	NA	30.291	29.5763	24.519	31.8857	0.764831
718	No	Negative	NA	NA	NA	32.1223	39.1036	41	39.4263	0.0773278
719	No	Negative	NA	NA	NA	30.4413	34.9413	35.159	34.15	0.33015
720	No	Negative	NA	NA	NA	34.2133	38.7513	41	41	0.0613024
721	No	Negative	NA	NA	NA	29.7483	35.6594	41	40.3035	0.0779672
722	No	Negative	NA	NA	NA	29.477	35.7408	41	38.0022	0.11049
723	No	Negative	NA	NA	NA	34.1404	39.9067	41	41	0.0583421
724	No	Not done	NA	NA	NA	35.9901	41	41	39.2264	0.0736515
725	No	Negative	NA	NA	NA	32.05	35.367	34.8577	31.6727	0.432107
726	No	Negative	NA	NA	NA	28.861	27.7899	35.5736	29.0809	0.60454
727	No	Atypical	NA	NA	NA	32.0945	35.9948	32.9188	33.1967	0.41841
728	No	Not done	NA	NA	NA	30.4206	31.2787	32.1678	30.9316	0.588237
729	No	Atypical	NA	NA	NA	25.4611	27.2569	26.6382	25.3393	0.894583
730	Yes	Atypical	Tis	High	None	29.8614	34.8508	30.3096	29.4871	0.658755
731	No	Negative	NA	NA	NA	33.1372	37.9482	32.3555	34.5572	0.358677
732	No	Atypical	NA	NA	NA	26.4216	32.1613	29.7468	27.9766	0.750596
733	Yes	Not done	Ta	High	None	31.9403	35.013	35.3963	34.041	0.327284
734	Yes	Not done	Ta+Tis	High	None	30.693	29.3283	27.6743	27.8321	0.817686
735	Yes	Not done	Ta	High	None	27.9016	29.3791	27.3202	28.074	0.817511
736	No	Atypical	NA	NA	NA	28.997	29.7561	32.4826	30.0546	0.631048
737	No	Negative	NA	NA	NA	27.7747	30.572	37.6867	29.2746	0.50367
738	No	Negative	NA	NA	NA	29.8264	36.5869	41	39.9333	0.0794318
739	No	Negative	NA	NA	NA	25.4346	29.725	33.0489	29.482	0.638221
740	No	Not done	NA	NA	NA	28.9196	30.1457	36.0931	32.9804	0.400752
741	No	Negative	NA	NA	NA	30.4213	35.0177	35.741	35.271	0.27507
742	No	Negative	NA	NA	NA	26.2466	24.9808	34.0047	28.3927	0.701484
743	No	Negative	NA	NA	NA	29.6093	32.4028	28.5489	30.3586	0.696527
744	No	Negative	NA	NA	NA	28.5475	35.0063	41	36.0313	0.1519
745	No	Negative	NA	NA	NA	27.4569	29.6769	41	33.1594	0.270432
746	No	Negative	NA	NA	NA	26.0179	27.7315	28.1942	27.8726	0.818333
747	No	Negative	NA	NA	NA	27.9514	29.004	41	34.8285	0.223851
748	No	Negative	NA	NA	NA	31.1378	28.5011	35.7865	35.0218	0.34627
749	No	Not done	NA	NA	NA	25.2088	25.5636	33.4968	26.5638	0.767908
750	No	Atypical	NA	NA	NA	28.0208	29.4519	41	31.3443	0.337163
751	No	Atypical	NA	NA	NA	27.6143	26.9523	39.9297	29.4528	0.47099
752	No	Atypical	NA	NA	NA	27.7131	29.7572	31.9494	24.1273	0.831993
753	No	Atypical	NA	NA	NA	32.1641	33.5063	37.1706	34.6578	0.275662
754	No	Not done	NA	NA	NA	27.5699	27.6653	39.4397	33.8111	0.304515
755	No	Not done	NA	NA	NA	23.865	21.4664	30.5267	28.8343	0.794456
756	No	Not done	NA	NA	NA	31.7186	32.739	38.3425	41	0.105276
757	No	Not done	NA	NA	NA	26.7967	26.9819	41	31.3591	0.362182
758	No	Not done	NA	NA	NA	30.9463	30.4658	41	34.7106	0.21584
759	Yes	Not done	Tis	High	None	26.477	27.3313	30.7727	27.8823	0.771401
760	Yes	Not done	T1	High	None	30.2681	31.7152	33.0981	24.1713	0.796915
761	No	Negative	NA	NA	NA	26.963	26.926	35.2033	28.7187	0.638477
762	No	Negative	NA	NA	NA	26.8666	27.4766	38.1868	29.1917	0.527587
763	No	Negative	NA	NA	NA	27.1737	26.5404	41	32.4501	0.325228
764	No	Negative	NA	NA	NA	33.0929	34.1954	41	35.0928	0.1788
765	No	Negative	NA	NA	NA	25.6007	28.0755	39.3608	27.0197	0.577018
766	No	Negative	NA	NA	NA	25.67	27.0077	41	27.4726	0.522136
767	No	Negative	NA	NA	NA	27.3829	28.5857	40.2431	29.0577	0.459821
768	No	Not done	NA	NA	NA	25.0196	28.0406	39.9	27.5078	0.541381
769	No	Negative	NA	NA	NA	27.875	27.3017	36.5807	30.4713	0.523183
770	No	Atypical	NA	NA	NA	26.454	26.2487	34.9773	31.4397	0.541737
771	No	Atypical	NA	NA	NA	22.7141	25.4019	33.8001	30.1014	0.639029
772	No	Atypical	NA	NA	NA	26.9062	26.5298	37.9765	31.1613	0.461628
773	No	Not done	NA	NA	NA	22.6745	23.3401	32.5992	27.1119	0.787798
774	Yes	Postivie	NA	High	None	24.8728	26.3069	35.0248	29.905	0.602997
775	No	Negative	NA	NA	NA	25.036	25.2197	33.3577	27.7671	0.736075
776	No	Negative	NA	NA	NA	24.6771	25.5555	34.7082	27.4203	0.712777
777	No	Negative	NA	NA	NA	30.3701	28.4117	34.8641	31.913	0.500587
778	No	Not done	NA	NA	NA	32.4073	37.5197	41	34.817	0.163909
779	No	Negative	NA	NA	NA	29.4416	32.8016	39.5362	33.6449	0.260511
780	No	Negative	NA	NA	NA	25.1997	32.0863	35.209	31.6787	0.458493
781	No	Negative	NA	NA	NA	35.9708	34.3668	41	41	0.0738568
782	No	Negative	NA	NA	NA	26.7155	25.8319	40.6199	29.8259	0.447733
783	Yes	Negative	Ta	Low	None	33.1439	34.6681	41	35.573	0.164234
784	No	Negative	NA	NA	NA	25.417	26.2176	34.1082	28.5329	0.681812
785	No	Negative	NA	NA	NA	35.0723	34.5295	41	40.0345	0.0852218
786	No	Negative	NA	NA	NA	32.5067	34.3277	41	31.8737	0.271421
787	Yes	Negative	Ta	Low	None	29.9072	31.6695	41	27.3086	0.475982
788	No	Negative	NA	NA	NA	29.2817	30.1932	40.515	31.9833	0.318629
789	No	Negative	NA	NA	NA	33.1721	34.703	41	32.0469	0.262359
790	No	Negative	NA	NA	NA	35.1071	32.9563	41	41	0.0783751
791	Yes	Not done	Ta	High	None	32.5554	41	33.9163	28.5153	0.528536
792	No	Negative	NA	NA	NA	26.9296	27.6628	41	33.904	0.263804
793	Yes	Not done	Ta	High	None	24.5592	24.8673	30.4249	25.77	0.848908
794	No	Not done	NA	NA	NA	29.7038	30.0364	41	33.9695	0.241316
795	No	Not done	NA	NA	NA	30.2002	33.2622	40.5282	34.2002	0.218319
796	No	Negative	NA	NA	NA	29.3364	29.946	41	32.6066	0.286707
797	No	Negative	NA	NA	NA	30.4639	33.5674	41	39.2548	0.0999269
798	No	Negative	NA	NA	NA	34.8898	37.0333	41	38.6563	0.0949195
799	No	Negative	NA	NA	NA	23.5615	23.596	39.748	28.0406	0.573597
800	No	Atypical	NA	NA	NA	30.0595	38.8329	36.6702	35.5412	0.214411
801	No	Negative	NA	NA	NA	31.9068	37.5855	40.4412	34.9865	0.168705
802	No	Negative	NA	NA	NA	31.9757	37.3734	35.3449	30.0166	0.464309
803	Yes	Negative	Ta	Low	None	30.7503	33.5047	41	31.212	0.301894
804	Yes	Atypical	Ta	High	None	31.1386	36.8929	36.153	32.9293	0.329988
805	No	Atypical	NA	NA	NA	25.7444	27.6682	30.8224	26.0941	0.817082
806	No	Atypical	NA	NA	NA	26.5597	26.3812	32.7665	30.5274	0.640398
807	No	Suspicious	NA	NA	NA	27.3736	28.4958	24.5161	25.3874	0.910946
808	No	Atypical	NA	NA	NA	29.6546	31.8058	37.8623	31.8148	0.379679
809	No	Not done	NA	NA	NA	33.495	41	41	41	0.0556649
810	No	Not done	NA	NA	NA	24.888	24.1281	29.6343	29.7396	0.76561
811	No	Negative	NA	NA	NA	29.0054	35.8244	41	36.5591	0.136332
812	No	Not done	NA	NA	NA	30.5535	35.0304	38.6538	31.2772	0.345047
813	Yes	Atypical	T1+Tis	High	None	29.723	32.6937	32.023	30.5253	0.593367
814	No	Negative	NA	NA	NA	25.078	27.6906	38.4818	26.5158	0.626495
815	No	Negative	NA	NA	NA	32.4467	35.8366	30.9417	34.436	0.426296
816	Yes	Not done	T1	High	None	26.6225	28.8012	30.7917	32.9715	0.571609
817	No	Negative	NA	NA	NA	30.5062	34.4769	34.9102	32.4289	0.409385
818	No	Negative	NA	NA	NA	30.689	34.5611	33.0291	33.0016	0.439267
819	No	Negative	NA	NA	NA	34.4534	41	37.4641	41	0.0822418
820	No	Not done	NA	NA	NA	27.5055	31.5465	39.1037	31.0539	0.378066
821	No	Negative	NA	NA	NA	29.757	39.2887	40.1737	38.3807	0.0985546
822	No	Negative	NA	NA	NA	34.7877	41	38.2263	31.1361	0.301865
823	No	Negative	NA	NA	NA	31.1338	25.3869	29.541	32.278	0.670215
824	No	Negative	NA	NA	NA	28.6925	34.0756	41	29.4552	0.361714
825	No	Negative	NA	NA	NA	34.0039	33.5136	41	37.7234	0.125952
826	No	Not done	NA	NA	NA	33.4287	37.5958	41	34.7013	0.166119
827	No	Negative	NA	NA	NA	32.3505	40.0029	41	35.1233	0.142552
828	No	Negative	NA	NA	NA	29.1042	36.6758	40.2121	33.2969	0.22423
829	No	Negative	NA	NA	NA	28.4588	35.8156	32.987	31.9687	0.469528
830	Yes	Not done	Ta	High	None	27.936	34.753	37.896	31.504	0.359683
831	No	Not done	NA	NA	NA	27.9017	32.3377	40.3091	29.8851	0.382391
832	No	Not done	NA	NA	NA	27.5038	34.2247	40.2794	36.0085	0.168688
833	No	Negative	NA	NA	NA	35.4341	39.0343	41	38.4906	0.0896254
834	No	Negative	NA	NA	NA	28.6118	37.6242	36.0312	35.3475	0.243222
835	No	Negative	NA	NA	NA	30.1467	35.5668	41	37.5397	0.119224
836	No	Negative	NA	NA	NA	26.0266	34.5326	41	35.7702	0.160549
837	No	Negative	NA	NA	NA	35.0214	37.427	41	41	0.0648679
838	No	Negative	NA	NA	NA	34.8508	41	41	41	0.0556649
839	Yes	Not done	Ta	High	None	29.5938	32.7998	27.0562	34.9685	0.552758
840	No	Not done	NA	NA	NA	32.6257	35.153	36.0271	32.5865	0.364425
841	Yes	Negative	Ta	Low	None	32.9116	38.0065	41	36.8724	0.119373
842	No	Negative	NA	NA	NA	28.6499	29.9389	41	30.2859	0.37295
843	No	Negative	NA	NA	NA	29.5659	34.0216	41	29.9981	0.341401
844	No	Negative	NA	NA	NA	29.2087	34.8311	39.3625	31.8678	0.306741
845	No	Not done	NA	NA	NA	30.9784	31.5616	37.5723	34.1212	0.302689
846	No	Negative	NA	NA	NA	29.6654	35.7401	41	34.4129	0.185402
847	No	Negative	NA	NA	NA	35.668	41	41	41	0.0556649
848	Yes	Not done	Ta	High	None	32.1761	37.5913	36.0761	30.8399	0.406504
849	No	Negative	NA	NA	NA	30.6171	34.2641	27.7186	30.4971	0.694448
850	Yes	Not done	Ta	Low	None	31.028	35.3346	41	28.1804	0.398862
851	No	Negative	NA	NA	NA	32.5586	35.9752	34.3789	31.3966	0.450738
852	No	Negative	NA	NA	NA	31.4736	35.1266	41	41	0.0715236
853	No	Negative	NA	NA	NA	31.5625	36.5164	41	33.5859	0.201651
854	No	Not done	NA	NA	NA	34.8086	41	41	41	0.0556649
855	No	Negative	NA	NA	NA	29.6571	35.6004	41	33.0752	0.223026
856	Yes	Not done	Ta	Low	None	22.0724	22.6968	37.2785	17.5843	0.916376
857	Yes	Not done	Ta	Low	None	22.7517	25.3744	41	20.5526	0.790921
858	Yes	Not done	Ta+Tis	High	None	33.0138	34.7498	41	27.9537	0.414518
859	No	Atypical	NA	NA	NA	25.9239	26.1788	40.0572	29.5225	0.473077
860	No	Atypical	NA	NA	NA	32.8823	33.5042	38.8446	39.9641	0.113095
861	No	Negative	NA	NA	NA	34.3192	36.0599	41	39.1727	0.0913091
862	No	Atypical	NA	NA	NA	30.349	32.5544	41	34.5661	0.2041
863	No	Atypical	NA	NA	NA	31.284	32.6389	41	32.4637	0.266976
864	No	Negative	NA	NA	NA	28.9375	30.1243	41	27.5903	0.481692
865	No	Suspicious	NA	NA	NA	32.3593	33.9649	35.9906	29.1559	0.520246
866	Yes	Not done	Tis	High	None	27.0786	29.9595	33.3358	25.0853	0.779842
867	No	Atypical	NA	NA	NA	33.3569	39.8377	38.0943	36.0167	0.168928
868	No	Negative	NA	NA	NA	29.9918	30.6213	41	34.7498	0.213529
869	Yes	Not done	T1	High	None	29.536	32.3402	39.5942	32.1433	0.31522
870	No	Not done	NA	NA	NA	28.3852	31.3959	31.7627	32.002	0.554465
871	No	Negative	NA	NA	NA	34.7033	37.4851	41	41	0.0647075
872	No	Negative	NA	NA	NA	35.7607	38.3733	41	41	0.0623012
873	No	Negative	NA	NA	NA	34.1293	35.5965	41	38.2642	0.106846
874	No	Negative	NA	NA	NA	28.8511	34.1778	37.5583	33.9868	0.283047
875	No	Negative	NA	NA	NA	29.286	33.4592	41	39.7021	0.0937591
876	No	Negative	NA	NA	NA	27.8431	33.2719	41	32.2792	0.267424
877	No	Negative	NA	NA	NA	32.4704	35.0428	34.7168	37.3543	0.231414
878	No	Negative	NA	NA	NA	33.2283	35.034	41	41	0.0718042
879	No	Negative	NA	NA	NA	30.3736	35.8213	37.6718	30.8852	0.378841
880	No	Negative	NA	NA	NA	29.0398	35.0616	38.2781	32.0196	0.326724
881	No	Negative	NA	NA	NA	26.3649	25.7153	41	27.8053	0.522822
882	No	Negative	NA	NA	NA	34.2636	38.8849	41	37.3125	0.107873
883	No	Negative	NA	NA	NA	31.527	34.9188	41	39.6895	0.0884304
884	No	Negative	NA	NA	NA	31.2081	32.4344	37.8804	34.9117	0.260348
885	Yes	Atypical	Ta	High	None	31.2107	32.2289	41	31.3347	0.309839
886	No	Atypical	NA	NA	NA	31.7215	33.4344	41	39.2452	0.100619
887	No	Negative	NA	NA	NA	32.6757	37.0678	41	40.2819	0.0737259
888	No	Negative	NA	NA	NA	34.4105	37.9999	41	33.7448	0.186879
889	No	Negative	NA	NA	NA	32.0351	36.6756	41	36.4908	0.133153
890	No	Negative	NA	NA	NA	31.964	32.7992	40.5861	33.5072	0.241522
891	No	Negative	NA	NA	NA	30.8511	30.6134	35.3379	36.1989	0.293766
892	No	Negative	NA	NA	NA	30.125	33.5551	34.3689	29.4825	0.5589
893	No	Negative	NA	NA	NA	25.2587	24.3899	28.4322	23.9584	0.908005
894	No	Negative	NA	NA	NA	33.8715	39.4386	38.7111	35.8184	0.165942
895	Yes	Negative	Ta	Low	None	30.9779	37.2564	31.9546	32.4193	0.464705
896	No	Negative	NA	NA	NA	31.5886	39.6477	34.7755	31.9749	0.375298
897	No	Negative	NA	NA	NA	27.7264	32.9011	34.4073	34.5478	0.356036
898	No	Negative	NA	NA	NA	27.607	27.1755	39.2221	36.2171	0.234384
899	No	Negative	NA	NA	NA	31.5124	39.2337	41	41	0.0600498
900	No	Negative	NA	NA	NA	28.3165	36.3746	38.0884	34.0318	0.249761
901	No	Negative	NA	NA	NA	28.8685	38.4839	41	34.8618	0.156975
902	No	Negative	NA	NA	NA	27.5265	36.7238	41	34.0572	0.187708
903	No	Negative	NA	NA	NA	34.8888	37.9953	41	37.3955	0.110453
904	No	Negative	NA	NA	NA	31.7245	41	41	39.7525	0.0678202
905	No	Negative	NA	NA	NA	28.4119	30.6417	41	32.7357	0.275896
906	No	Negative	NA	NA	NA	31.7416	32.5019	41	32.8211	0.256531
907	No	Negative	NA	NA	NA	31.8574	31.6904	38.8981	36.4565	0.199177
908	Yes	Not done	Ta	Low	None	28.0217	29.197	39.703	29.463	0.451822
909	No	Negative	NA	NA	NA	28.0816	32.7005	25.3872	32.0308	0.712934
910	No	Negative	NA	NA	NA	35.6495	32.9235	41	41	0.0784831
911	No	Negative	NA	NA	NA	29.8878	35.6103	37.2862	38.452	0.152418
912	No	Negative	NA	NA	NA	31.5321	34.6421	35.5444	37.8538	0.203529
913	No	Not done	NA	NA	NA	34.8863	41	41	41	0.0556649
914	Yes	Not done	Ta	Low	None	28.3177	35.352	39.671	33.6827	0.234718
915	No	Atypical	NA	NA	NA	29.3682	36.3153	41	34.1749	0.187518
916	No	Negative	NA	NA	NA	28.4692	35.0017	35.6403	34.1089	0.318573
917	No	Atypical	NA	NA	NA	29.7839	36.5668	41	36.2264	0.13898
918	No	Negative	NA	NA	NA	27.2673	35.2534	31.4579	33.8645	0.441486
919	Yes	Negative	Ta	Low	None	24.0111	27.6453	34.082	23.8868	0.815176
920	No	Negative	NA	NA	NA	28.3599	33.5394	41	32.5966	0.254743
921	Yes	Not done	Ta	Low	None	29.9726	39.2551	39.4423	33.1056	0.225264
922	No	Negative	NA	NA	NA	31.3414	38.5648	41	37.5989	0.10467
923	Yes	Negative	Ta	Low	None	28.8633	35.3895	41	32.423	0.244442
924	No	Negative	NA	NA	NA	27.8709	33.6596	40.1779	37.0048	0.151194
925	No	Negative	NA	NA	NA	28.9972	33.091	35.3746	32.8029	0.396165
926	No	Atypical	NA	NA	NA	30.0682	32.3323	41	35.2172	0.188377
927	No	Negative	NA	NA	NA	35.5375	35.003	41	41	0.0718984
928	No	Negative	NA	NA	NA	35.1908	41	41	39.5411	0.0701095
929	No	Atypical	NA	NA	NA	29.5396	33.3739	41	34.9609	0.187734
930	Yes	Not done	Ta	High	None	30.6696	30.1604	41	31.9108	0.30921
931	Yes	Not done	Ta	High	None	29.4032	34.4865	40.5664	28.6645	0.40086
932	No	Negative	NA	NA	NA	28.4621	33.1343	34.862	27.5101	0.629535
933	Yes	Not done	Ta	High	None	28.7629	34.3461	38.1838	30.8676	0.381089
934	No	Negative	NA	NA	NA	29.1066	33.5493	39.0824	27.8196	0.489788
935	No	Negative	NA	NA	NA	31.9543	35.9359	41	32.0993	0.24997
936	Yes	Not done	Ta	Low	None	31.75	34.328	41	32.274	0.25827
937	No	Negative	NA	NA	NA	35.4084	41	41	41	0.0556649
938	No	Not done	NA	NA	NA	28.4668	28.9901	41	33.9427	0.251
939	Yes	Not done	T1	High	None	29.8683	36.2421	34.65	32.2565	0.404434
940	No	Atypical	NA	NA	NA	31.0247	39.0314	41	40.0154	0.0707434
941	Yes	Not done	T1	High	None	27.2561	33.3314	27.8472	29.4943	0.734475
942	No	Negative	NA	NA	None	28.4954	39.5009	37.1401	34.5756	0.227632
943	Yes	Atypical	Ta	High	None	26.2592	28.7403	30.065	26.2404	0.819487
944	No	Negative	NA	NA	NA	27.5228	31.3789	28.9418	34.1116	0.549278
945	Yes	Suspicious	Ta	High	None	25.8102	29.5848	24.3228	25.8191	0.902534
946	Yes	Not done	Ta+Tis	High	None	23.094	24.6165	21.635	27.4527	0.92378
947	No	Negative	NA	NA	NA	29.3903	32.0604	41	33.6055	0.235718
948	No	Negative	NA	NA	NA	26.2254	29.6655	35.2381	29.2777	0.58553
949	Yes	Not done	Ta	High	None	28.2979	28.4918	41	28.183	0.475301
950	Yes	Negative	Ta	High	None	22.8264	29.5235	32.7763	22.8273	0.849648
951	No	Negative	NA	NA	NA	29.4555	27.6957	39.6225	31.3847	0.391843
952	No	Negative	NA	NA	NA	25.201	27.0728	33.0328	31.9393	0.568528
953	No	Negative	NA	NA	NA	30.415	33.151	34.6215	32.0071	0.449984
954	No	Negative	NA	NA	NA	25.8574	26.9144	34.7623	31.0178	0.558151
955	No	Negative	NA	NA	NA	26.9818	28.1148	37.3366	27.5395	0.613209
956	Yes	Not done	Ta	High	None	29.5144	35.6424	31.2053	21.4919	0.865812
957	No	Not done	NA	NA	NA	28.2858	29.8635	28.5735	25.048	0.862896
958	No	Not done	NA	NA	NA	28.6916	29.8875	32.0882	23.8405	0.835599
959	No	Atypical	NA	NA	NA	32.6938	37.3633	38.1768	28.6787	0.43726
960	No	Negative	NA	NA	NA	31.133	35.5337	35.6154	36.1668	0.24438
961	No	Negative	NA	NA	NA	34.8055	39.2454	41	35.8566	0.131993
962	No	Negative	NA	NA	NA	27.6312	28.6434	41	31.121	0.354014
963	No	Negative	NA	NA	NA	28.0146	32.9028	39.4012	31.5456	0.336762
964	No	Negative	NA	NA	NA	33.3507	36.6576	41	34.5451	0.175915
965	No	Negative	NA	NA	NA	28.4569	35.8642	41	33.4996	0.208871
966	Yes	Not done	Tis	High	None	33.2028	29.3902	41	34.0449	0.244389
967	Yes	Not done	Ta	High	None	29.7994	30.666	39.1464	31.4306	0.371389
968	No	Negative	NA	NA	NA	30.5487	37.7639	41	35.1505	0.15488
969	No	Not done	NA	NA	NA	30.5733	38.2134	37.1482	33.1845	0.283058
970	No	Atypical	NA	NA	NA	28.0861	28.5791	33.5352	31.2195	0.566882
971	No	Not done	NA	NA	NA	30.1379	36.9178	32.5263	32.1782	0.461814
972	No	Negative	NA	NA	NA	33.9564	36.1387	35.9564	34.9165	0.271736
973	No	Negative	NA	NA	NA	27.0623	28.5871	35.9974	32.8621	0.425553
974	No	Negative	NA	NA	NA	26.2991	28.3049	29.0743	31.3301	0.688131
975	No	Negative	NA	NA	NA	29.1873	37.0926	28.6712	33.9568	0.498902
976	No	Negative	NA	NA	NA	26.9975	32.7767	41	35.0725	0.189015
977	No	Negative	NA	NA	NA	30.5705	33.7667	41	35.7387	0.166043
978	Yes	Not done	Ta	Low	None	25.3813	26.531	39.5154	30.223	0.455658
979	No	Negative	NA	NA	NA	34.6275	38.7847	41	38.0811	0.0964119
980	No	Negative	NA	NA	NA	30.4732	34.786	37.1939	31.5818	0.375616
981	No	Negative	NA	NA	NA	29.1052	32.5409	34.9364	30.4093	0.514826
982	No	Negative	NA	NA	NA	30.7713	34.657	35.2693	33.1751	0.367456
983	No	Negative	NA	NA	NA	27.2505	34.0949	33.414	28.2742	0.629264
984	No	Atypical	NA	NA	NA	34.3989	39.1359	34.3405	28.6418	0.531864
985	No	Negative	NA	NA	NA	32.0719	38.1472	36.6467	30.669	0.39114
986	Yes	Atypical	Tis	High	None	32.9115	35.7505	33.0678	30.3893	0.534398
987	No	Suspicious	NA	NA	NA	35.255	34.1173	35.986	30.4878	0.46255
988	No	Negative	NA	NA	NA	27.0426	32.0771	28.1518	30.8481	0.692137
989	Yes	Not done	Ta	Low	None	23.1125	22.4286	34.801	27.1162	0.7487
990	No	Negative	NA	NA	NA	32.2281	37.8914	39.8877	35.9863	0.152919
991	No	Negative	NA	NA	NA	28.0119	34.7245	41	33.5983	0.21476
992	No	Atypical	NA	NA	NA	33.5681	30.9545	41	37.9406	0.13502
993	No	Negative	NA	NA	NA	30.008	36.6203	39.2088	34.8692	0.200195
994	Yes	Not done	Ta	High	None	27.14	26.7573	38.367	32.9287	0.375526
995	No	Negative	NA	NA	NA	31.6509	34.8602	41	39.6408	0.0893114
996	No	Atypical	NA	NA	NA	28.4847	32.6405	41	30.629	0.331685
997	No	Negative	NA	NA	NA	29.926	35.9701	41	34.4231	0.183565
998	No	Negative	NA	NA	NA	27.5625	28.9271	37.9316	30.5076	0.463217
999	No	Not done	NA	NA	NA	27.339	30.2356	32.1864	25.5711	0.786905
1000	No	Negative	NA	NA	NA	27.0671	25.3581	35.123	32.9948	0.482081
1001	No	Negative	NA	NA	NA	28.6704	32.5309	35.3136	33.7082	0.36785
1002	Yes	Not done	Ta	High	None	27.032	30.3705	34.169	26.1928	0.723217
1003	Yes	Not done	T1	High	None	29.1255	33.0039	39.538	24.2498	0.63002
1004	No	Not done	NA	NA	NA	28.6574	34.6826	39.6644	25.5505	0.555123
1005	No	Negative	NA	NA	NA	28.6857	30.8096	41	28.3297	0.442944
1006	No	Negative	NA	NA	NA	28.093	33.8188	41	30.6284	0.319919
1007	No	Negative	NA	NA	NA	28.9722	32.2558	41	27.933	0.443198
1008	No	Negative	NA	NA	NA	30.1039	35.3403	36.7274	33.7697	0.299994
1009	No	Negative	NA	NA	NA	27.8155	33.0738	34.2626	28.925	0.590316
1010	Yes	Not done	T2	High	micropapillary	25.9272	32.4458	29.9578	29.2129	0.70167
1011	No	Negative	NA	NA	NA	32.54	38.124	39.4056	35.6861	0.165934
1012	No	Not done	NA	NA	NA	29.4803	35.3838	41	34.4943	0.185779
1013	Yes	Not done	Ta	Low	None	25.4683	24.3607	29.1834	31.7987	0.706642
1014	No	Negative	NA	NA	NA	30.1923	32.9269	41	35.2818	0.182636
1015	No	Negative	NA	NA	NA	27.5072	25.3875	37.7441	24.4334	0.742851
1016	No	Negative	NA	NA	NA	27.9452	29.2199	41	31.0869	0.349335
1017	No	Negative	NA	NA	NA	32.0444	34.7107	37.2985	37.4989	0.180136
1018	No	Negative	NA	NA	NA	26.7564	29.3763	31.5141	30.9475	0.626706
1019	No	Negative	NA	NA	NA	27.8254	26.0456	34.4545	31.1304	0.572167
1020	No	Negative	NA	NA	NA	27.3106	27.6791	38.7004	33.4063	0.338351
1021	No	Negative	NA	NA	NA	31.2894	31.5868	41	33.2489	0.250762
1022	No	Negative	NA	NA	NA	27.4233	27.3303	31.4976	27.322	0.772931
1023	No	Negative	NA	NA	NA	24.6015	25.5477	31.8063	25.852	0.820185
1024	No	Negative	NA	NA	NA	23.7978	26.1782	28.9983	24.357	0.888324
1025	No	Negative	NA	NA	NA	26.6911	28.3192	33.9821	29.3163	0.633931
1026	No	Negative	NA	NA	NA	27.4229	29.1968	33.8583	27.6901	0.689581
1027	No	Negative	NA	NA	NA	29.0356	32.6725	41	32.5379	0.264236
1028	No	Negative	NA	NA	NA	26.7895	31.4253	39.3923	32.8289	0.304516
1029	Yes	Atypical	Ta+Tis	High	None	29.9705	35.1542	30.0932	23.4278	0.844462
1030	No	Negative	NA	NA	NA	30.4012	36.6479	36.5457	31.4142	0.380368
1031	No	Negative	NA	NA	NA	27.2215	33.4677	39.1618	36.7741	0.174043
1032	No	Negative	NA	NA	NA	32.0131	35.2552	35.7158	28.885	0.5251
1033	No	Negative	NA	NA	NA	29.5466	35.0302	37.9129	27.811	0.507918
1034	Yes	Suspicious	Ta	High	None	30.1325	34.0737	32.3311	23.0486	0.823452
1035	No	Negative	NA	NA	NA	31.3072	35.853	34.9496	29.5482	0.51303
1036	No	Not done	NA	NA	NA	34.166	36.3348	41	37.6955	0.112939
1037	Yes	Not done	Ta	Low	None	29.5923	34.0944	38.0183	29.9296	0.426632
1038	No	Not done	NA	NA	NA	29.8131	30.3271	41	30.451	0.362362
1039	No	Negative	NA	NA	NA	32.7311	32.4595	41	35.4025	0.182777
1040	Yes	Not done	Ta	High	None	27.8088	33.6093	29.3499	24.8916	0.832478
1041	No	Not done	NA	NA	NA	31.9327	34.3617	41	30.2273	0.329332
1042	Yes	Not done	Ta	High	None	29.2167	32.2463	32.0439	25.7226	0.769603
1043	No	Not done	NA	NA	NA	28.7817	27.8549	39.5452	27.6137	0.54947
1044	No	Not done	NA	NA	NA	29.8764	32.2708	40.408	31.7562	0.309223
1045	Yes	Negative	Ta	High	None	29.9603	32.8528	41	30.7503	0.32504
1046	Yes	Not done	Ta	Low	None	27.0089	27.3317	33.6367	29.2035	0.657927
1047	No	Suspicious	NA	NA	NA	31.3036	31.6827	34.8292	32.9249	0.422312
1048	No	Atypical	NA	NA	NA	26.5001	26.0741	35.4539	32.6766	0.477555
1049	No	Not done	NA	NA	NA	24.8515	24.5645	36.7282	30.4676	0.549999
1050	No	Not done	NA	NA	NA	34.0412	39.9515	41	40.234	0.065735
1051	No	Negative	NA	NA	NA	29.7743	36.798	41	35.9266	0.143842
1052	No	Atypical	NA	NA	NA	28.9586	32.6525	37.11	31.8437	0.390492
1053	No	Negative	NA	NA	NA	26.9245	34.7372	41	33.1018	0.229122
1054	No	Atypical	NA	NA	NA	25.9238	34.0015	41	31.8429	0.275406
1055	No	Negative	NA	NA	NA	27.585	29.795	34.6616	25.2898	0.746625
1056	No	Negative	NA	NA	NA	25.7628	32.6683	35.468	30.9028	0.476835
1057	No	Negative	NA	NA	NA	29.1235	28.9966	41	41	0.0924388
1058	No	Negative	NA	NA	NA	30.1837	35.036	30.5799	33.8633	0.469781
1059	Yes	Not done	T2	High	poorly differentiated	29.0627	29.8385	41	29.9942	0.385611
1060	No	Negative	NA	NA	NA	28.5722	31.9853	40.2919	36.6	0.168795
1061	No	Negative	NA	NA	NA	27.2274	31.6187	38.2419	27.0471	0.568813
1062	No	Negative	NA	NA	NA	29.0057	32.0482	41	33.7565	0.231258
1063	No	Negative	NA	NA	NA	27.7647	31.688	37.7892	32.7153	0.347782
1064	No	Negative	NA	NA	NA	28.5181	29.6607	34.1528	31.0094	0.545406
1065	No	Not done	NA	NA	NA	28.7403	29.7279	41	32.2127	0.30258
1066	No	Negative	NA	NA	NA	30.6628	35.6335	33.1602	35.0511	0.342023
1067	No	Negative	NA	NA	NA	29.412	32.3141	30.8319	30.6708	0.625216
1068	Yes	Suspicious	T1	High	squamous differentiation	28.7461	30.1491	27.6023	27.5291	0.82098
1069	No	Negative	NA	NA	NA	30.4574	36.0545	39.516	34.1305	0.219076
1070	No	Negative	NA	NA	NA	27.5869	30.2828	36.4076	32.7198	0.400861
1071	No	Negative	NA	NA	NA	27.9503	34.9713	34.2624	34.2715	0.349061
1072	No	Negative	NA	NA	NA	33.2461	35.3147	41	39.4988	0.0895758
1073	No	Negative	NA	NA	NA	26.7386	29.4447	34.0624	30.577	0.568477
1074	No	Negative	NA	NA	NA	34.2225	41	41	41	0.0556649
1075	No	Negative	NA	NA	NA	33.9374	35.61	41	34.4959	0.184185
1076	No	Negative	NA	NA	NA	33.0034	39.528	40.6419	33.7673	0.182214
1077	No	Negative	NA	NA	NA	29.1666	27.0136	41	33.6672	0.27753
1078	No	Negative	NA	NA	NA	27.597	32.9187	41	29.644	0.366548
1079	No	Negative	NA	NA	NA	30.6931	36.5098	36.7926	32.349	0.338801
1080	No	Atypical	NA	NA	NA	26.7714	33.6665	36.7169	31.592	0.400733
1081	Yes	Not done	T2	High	None	35.3526	40.241	33.7427	29.9531	0.48172
1082	Yes	Not done	Ta	High	None	25.8475	30.9562	27.3371	20.9019	0.933124
1083	Yes	Postivie	Tis	High	None	26.2524	33.1159	21.5661	23.162	0.944781
1084	No	Not done	NA	NA	NA	30.2823	35.7813	41	34.4045	0.185332
1085	No	Negative	NA	NA	NA	33.8828	38.5284	41	34.6151	0.162284
1086	No	Negative	NA	NA	NA	29.7398	35.389	41	33.7549	0.205353
1087	No	Negative	NA	NA	NA	35.797	40.1703	25.675	34.2662	0.539443
1088	No	Atypical	NA	NA	NA	32.1474	38.1462	31.3685	35.8685	0.333046
1089	No	Negative	NA	NA	NA	34.479	41	39.6064	41	0.0650069
1090	No	Negative	NA	NA	NA	33.891	38.5984	34.0741	37.8949	0.201425
1091	No	Negative	NA	NA	NA	32.3169	37.9972	41	36.8711	0.119441
1092	No	Negative	NA	NA	NA	27.1107	28.0056	37.6227	30.8517	0.46832
1093	No	Negative	NA	NA	NA	29.4857	32.083	41	31.1928	0.316419
1094	No	Negative	NA	NA	NA	29.8994	31.5342	37.4807	31.4743	0.407119
1095	No	Not done	NA	NA	NA	33.7584	41	41	37.3162	0.0988882
1096	No	Negative	NA	NA	NA	33.5514	39.8714	41	32.6395	0.202746
1097	No	Atypical	NA	NA	NA	32.535	35.6253	41	33.2817	0.216854
1098	No	Negative	NA	NA	NA	30.0726	34.604	37.3352	33.3651	0.306293
1099	No	Not done	NA	NA	NA	26.9083	33.7273	41	33.3924	0.228591
1100	No	Negative	NA	NA	NA	26.5819	26.2223	39.5766	30.2356	0.456822
1101	No	Negative	NA	NA	NA	26.3827	26.5937	34.546	32.2411	0.516871
1102	No	Negative	NA	NA	NA	26.9723	29.5822	38.0818	30.4808	0.45251
1103	No	Negative	NA	NA	NA	30.7477	29.3678	41	39.9207	0.10726
1104	No	Negative	NA	NA	NA	26.506	27.5002	35.2251	32.801	0.462893
1105	No	Negative	NA	NA	NA	27.7725	29.8244	35.2309	31.7171	0.481903
1106	No	Negative	NA	NA	NA	28.1925	28.9826	34.9194	31.6205	0.50478
1107	No	Negative	NA	NA	NA	32.234	35.9374	41	37.5514	0.117258
1108	No	Atypical	NA	NA	NA	34.9689	41	41	41	0.0556649
1109	No	Negative	NA	NA	NA	31.3776	37.8622	35.7638	29.7486	0.457678
1110	No	Negative	NA	NA	NA	34.0351	41	41	39.3291	0.0724782
1111	No	Atypical	NA	NA	NA	35.7064	40.3044	41	41	0.0573545
1112	No	Negative	NA	NA	NA	29.3	33.6165	36.6277	30.7985	0.43642
1113	No	Negative	NA	NA	NA	27.4981	32.4256	41	30.2411	0.34857
1114	No	Negative	NA	NA	NA	29.5131	33.0341	36.7638	31.3074	0.417963
1115	No	Negative	NA	NA	NA	28.0959	33.1599	40.6266	27.1873	0.475184
1116	Yes	Not done	Ta	Low	None	29.1184	28.0776	41	33.8027	0.263455
1117	No	Negative	NA	NA	NA	28.4736	34.6559	31.6188	31.5187	0.542097
1118	No	Negative	NA	NA	NA	30.5633	36.1666	41	33.8983	0.195794
1119	No	Negative	NA	NA	NA	28.924	32.1567	32.6097	30.3773	0.588517
1120	No	Negative	NA	NA	NA	29.8453	32.1295	41	32.2903	0.277369
1121	No	Negative	NA	NA	NA	33.8381	35.6238	41	40.354	0.0774728
1122	No	Negative	NA	NA	NA	31.0524	34.0311	39.4564	34.8109	0.216428
1123	Yes	Negative	Ta	Low	None	26.4412	27.4035	39.509	34.4032	0.284537
1124	No	Not done	NA	NA	NA	31.9348	37.4345	41	41	0.0648473
1125	No	Negative	NA	NA	NA	28.2325	29.6982	35.4779	41	0.159488
1126	No	Negative	NA	NA	NA	25.3597	26.4666	41	31.4265	0.364984
1127	No	Negative	NA	NA	NA	28.8877	30.2139	40.1003	34.8173	0.233256
1128	No	Negative	NA	NA	NA	32.2099	36.6565	41	39.2805	0.0876132
1129	No	Negative	NA	NA	NA	30.6243	31.7643	41	34.3802	0.215259
1130	No	Negative	NA	NA	NA	27.6619	33.1141	35.2949	32.8614	0.395809
1131	No	Negative	NA	NA	NA	29.4749	32.7394	40.3109	35.4816	0.191217
1132	No	Negative	NA	NA	NA	24.6476	26.8287	41	31.5185	0.357592
1133	No	Negative	NA	NA	NA	33.2318	40.2276	34.3625	37.1192	0.205061
1134	No	Negative	NA	NA	NA	33.7492	41	38.9435	37.5615	0.118427
1135	No	Negative	NA	NA	NA	31.8474	38.5307	33.7249	39.2968	0.172291
1136	No	Negative	NA	NA	NA	32.3554	36.6006	41	39.3429	0.086977
1137	No	Negative	NA	NA	NA	35.8661	41	41	41	0.0556649
1138	No	Not done	NA	NA	NA	32.049	36.1986	41	35.4357	0.157942
1139	No	Negative	NA	NA	NA	28.4337	35.6196	34.7845	35.5525	0.282788
1140	No	Negative	NA	NA	NA	31.1094	39.3747	33.6744	29.3908	0.517313
1141	Yes	Not done	Ta	Low	None	26.0259	26.4531	38.5257	31.0506	0.45099
1142	No	Atypical	NA	NA	NA	28.238	33.8947	41	30.7178	0.315898
1143	No	Negative	NA	NA	NA	32.5341	37.6867	39.0481	41	0.0795154
1144	No	Negative	NA	NA	NA	29.0846	36.2241	34.0299	34.337	0.339897
1145	No	Negative	NA	NA	NA	33.732	41	41	41	0.0556649
1146	No	Negative	NA	NA	NA	34.3952	39.2584	41	39.1332	0.0804073
1147	No	Negative	NA	NA	NA	30.4118	32.6696	41	38.0113	0.124843
1148	Yes	Negative	Ta	Low	None	28.1174	31.9692	31.3864	32.4329	0.541033
1149	No	Negative	NA	NA	NA	31.8569	34.5561	35.5013	41	0.131683
1150	No	Negative	NA	NA	NA	35.9658	41	41	41	0.0556649
1151	No	Negative	NA	NA	NA	32.2125	37.6141	38.8995	31.7644	0.295272
1152	No	Atypical	NA	NA	NA	30.6101	34.7293	36.092	31.3367	0.41733
1153	No	Negative	NA	NA	NA	27.537	32.7051	35.0043	27.7645	0.620104
1154	No	Negative	NA	NA	NA	30.8831	35.252	37.0726	30.5762	0.414496
1155	No	Negative	NA	NA	NA	34.0151	38.4051	41	36.936	0.116369
1156	No	Atypical	NA	NA	NA	35.2273	41	41	39.9503	0.0657407
1157	No	Negative	NA	NA	NA	29.5578	36.1788	41	33.7593	0.199426
1158	No	Negative	NA	NA	NA	26.3105	28.0039	37.3977	29.2208	0.543639
1159	No	Negative	NA	NA	NA	31.9812	32.0721	41	34.0997	0.22094
1160	Yes	Negative	Ta	Low	None	30.2208	33.3122	39.6725	29.4346	0.40796
1161	Yes	Suspicious	Tis	High	None	27.7241	27.6913	26.7869	30.3309	0.778835
1162	Yes	Not done	Ta	Low	None	24.0234	23.394	33.4635	32.5543	0.571672
1163	No	Negative	NA	NA	NA	29.7253	34.6918	41	28.8438	0.379221
1164	No	Not done	NA	NA	NA	29.1757	28.4348	37.6234	31.9333	0.418483
1165	Yes	Not done	Ta	Low	None	28.1458	29.22	35.1192	33.9531	0.399178
1166	No	Negative	NA	NA	NA	29.3483	36.7468	38.3835	35.4183	0.200094
1167	No	Negative	NA	NA	NA	25.2366	31.8921	41	31.1031	0.321597
1168	Yes	Negative	Ta	Low	None	34.9499	41	34.8281	40.2848	0.121387
1169	Yes	Postivie	T2+Tis	High	micropapillary; microcystic	29.0428	32.6451	20.6406	28.2979	0.891315
1170	No	Not done	NA	NA	NA	32.4617	41	41	41	0.0556649
1171	No	Negative	NA	NA	NA	28.4745	30.9169	33.6824	27.0683	0.699626
1172	No	Negative	NA	NA	NA	31.418	34.2014	41	33.4604	0.22281
1173	No	Negative	NA	NA	NA	29.0931	29.9807	41	36.4897	0.172484
1174	No	Not done	NA	NA	NA	34.3187	40.0815	41	41	0.0579061
1175	No	Not done	NA	NA	NA	24.8423	25.1917	38.4379	28.3981	0.579007
1176	No	Not done	NA	NA	NA	26.4378	28.0163	34.3778	29.5836	0.615607
1177	No	Negative	NA	NA	NA	30.3207	41	38.671	39.1213	0.0963637
1178	No	Negative	NA	NA	NA	26.13	31.7615	41	33.7392	0.234112
1179	No	Negative	NA	NA	NA	33.4407	39.3269	41	41	0.0598105
1180	No	Negative	NA	NA	NA	31.2162	37.6354	35.8091	35.0868	0.256295
1181	No	Negative	NA	NA	NA	32.816	39.7652	32.4102	39.7079	0.176629
1182	No	Negative	NA	NA	NA	34.9624	40.3457	41	28.1762	0.345739
1183	No	Not done	NA	NA	NA	30.8726	36.0871	31.9952	34.1539	0.404779
1184	No	Not done	NA	NA	NA	34.3106	37.9252	38.093	41	0.0873302
1185	Yes	Negative	Ta	Low	None	33.0295	38.7451	41	35.7257	0.137221
1186	No	Negative	NA	NA	NA	29.6468	34.7142	41	32.8159	0.237941
1187	No	Negative	NA	NA	NA	35.4235	41	37.3925	41	0.0828836
1188	No	Negative	NA	NA	NA	35.4917	39.1321	41	39.4494	0.0769578
1189	No	Negative	NA	NA	NA	35.3034	39.5863	41	41	0.0591493
1190	No	Negative	NA	NA	NA	35.9701	36.1081	41	41	0.0686099
1191	No	Negative	NA	NA	NA	34.1869	39.6588	41	35.8518	0.129942
1192	No	Not done	NA	NA	NA	35.1092	40.3498	41	41	0.0572428
1193	No	Negative	NA	NA	NA	30.0524	36.7404	41	30.6323	0.291537
1194	No	Negative	NA	NA	NA	32.1508	38.1468	41	33.4333	0.193948
1195	No	Negative	NA	NA	NA	28.6739	34.7093	39.4017	31.1947	0.331609
1196	No	Negative	NA	NA	NA	26.6331	30.4991	40.0063	29.1176	0.442681
1197	No	Atypical	NA	NA	NA	30.3763	34.2995	41	34.1232	0.203321
1198	No	Negative	NA	NA	NA	29.0608	37.0229	40.0146	33.119	0.230835
1199	No	Negative	NA	NA	NA	35.2143	40.3501	41	39.8249	0.0689287
1200	No	Not done	NA	NA	NA	31.6541	34.0857	37.5796	32.2074	0.348071
1201	No	Not done	NA	NA	NA	28.507	33.8638	35.2899	29.1782	0.541124
1202	Yes	Negative	Ta	High	None	28.679	32.3463	35.9136	29.6085	0.521869
1203	No	Negative	NA	NA	NA	33.818	38.7303	41	34.0061	0.175406
1204	No	Negative	NA	NA	NA	30.8501	38.0413	41	27.6125	0.392281
1205	Yes	Not done	Ta	High	None	32.3453	32.3057	35.712	32.6252	0.402349
1206	Yes	Not done	Ta	Low	None	28.445	26.6457	41	34.3087	0.259567
1207	No	Negative	NA	NA	NA	30.2307	32.558	37.9238	29.796	0.452179
1208	No	Negative	NA	NA	NA	30.0915	34.4026	41	34.221	0.19991
1209	No	Negative	NA	NA	NA	32.9336	36.0188	41	35.2245	0.163859
1210	No	Negative	NA	NA	NA	26.8568	34.1959	37.7341	30.8907	0.394436
1211	No	Negative	NA	NA	NA	29.6447	37.858	41	34.5857	0.16717
1212	No	Negative	NA	NA	NA	28.2569	35.0817	41	31.6078	0.273502
1213	No	Atypical	NA	NA	NA	31.2904	32.0409	39.4581	34.9713	0.227379
1214	Yes	Suspicious	Tis	High	None	31.208	34.1812	28.2216	33.5289	0.563088
1215	No	Negative	NA	NA	NA	32.8897	40.2443	33.9952	39.8335	0.145526
1216	No	Negative	NA	NA	NA	27.4963	34.8662	29.0415	33.5849	0.528948
1217	No	Negative	NA	NA	NA	31.0229	34.134	32.3506	33.1848	0.456311
1218	No	Atypical	NA	NA	NA	35.123	40.2075	33.0915	38.6314	0.188684
1219	Yes	Atypical	Tis	High	None	27.8305	30.3927	26.281	31.2213	0.739912
1220	No	Not done	NA	NA	NA	27.6729	29.5012	38.9164	33.3593	0.31619
1221	No	Negative	NA	NA	NA	31.8146	39.6194	41	33.6582	0.178051
1222	No	Negative	NA	NA	NA	31.8272	36.3097	37.3002	35.5504	0.221017
1223	No	Negative	NA	NA	NA	31.6157	34.2141	41	31.6047	0.281533
1224	No	Negative	NA	NA	NA	31.7582	35.2917	41	34.5919	0.18393
1225	No	Not done	NA	NA	NA	30.2909	31.7013	39.2976	36.5648	0.188845
1226	No	Negative	NA	NA	NA	31.1156	33.9133	37.6679	36.5549	0.203656
1227	Yes	Suspicious	Tis	High	None	30.7697	36.0534	35.0306	35.1421	0.286928
1228	No	Atypical	NA	NA	NA	27.9159	33.3814	31.1787	30.3119	0.61836
1229	No	Negative	NA	NA	NA	31.2608	39.4282	32.3397	36.4757	0.274812
1230	No	Negative	NA	NA	NA	35.1548	39.4952	34.9729	39.8033	0.136258
1231	No	Negative	NA	NA	NA	30.9839	38.4239	33.5469	41	0.138135
1232	Yes	Atypical	Tis	High	None	31.6402	37.69	31.2844	34.5706	0.390615
1233	No	Negative	NA	NA	NA	32.35	34.7285	41	37.1487	0.130604
1234	No	Negative	NA	NA	NA	35.6975	35.6539	41	41	0.0699445
1235	No	Negative	NA	NA	NA	32.9619	35.9129	41	39.1275	0.0925035
1236	No	Negative	NA	NA	NA	26.1659	27.5191	33.7507	26.7902	0.738687
1237	No	Negative	NA	NA	NA	29.8773	35.0822	38.6868	32.9861	0.281816
1238	No	Negative	NA	NA	NA	34.5107	41	41	34.4799	0.150444
1239	No	Negative	NA	NA	NA	31.891	35.0825	36.6948	32.8227	0.33806
1240	No	Negative	NA	NA	NA	30.6261	33.3566	29.7299	34.7436	0.476937
1241	No	Not done	NA	NA	NA	33.5794	36.4675	41	41	0.0675708
1242	No	Negative	NA	NA	NA	31.9879	32.8914	41	36.8072	0.147504
1243	No	Negative	NA	NA	NA	32.2795	35.396	41	36.6246	0.137333
1244	No	Negative	NA	NA	NA	31.4229	33.9644	41	37.1662	0.134265
1245	No	Not done	NA	NA	NA	30.802	39.1307	41	34.8906	0.152484
1246	Yes	Negative	Ta	Low	None	30.6907	34.7718	41	31.0098	0.296941
1247	No	Not done	NA	NA	NA	33.1581	41	41	33.3403	0.1767
1248	No	Negative	NA	NA	NA	27.9596	29.0355	41	32.9917	0.281928
1249	Yes	Not done	Ta	Low	None	29.0376	33.7623	41	32.4863	0.25635
1250	No	Not done	NA	NA	NA	26.9874	34.5167	39.6939	32.0577	0.294761
1251	No	Not done	NA	NA	NA	34.9537	41	41	41	0.0556649
1252	No	Negative	NA	NA	NA	28.7722	28.5796	41	39.1262	0.124652
1253	No	Negative	NA	NA	NA	30.8904	33.2144	34.2089	36.0998	0.300437
1254	Yes	Not done	T1	High	None	31.1939	35.3016	33.3524	31.458	0.486066
1255	Yes	Suspicious	T2	High	None	30.3983	31.923	30.7528	27.9898	0.729337
1256	No	Negative	NA	NA	NA	28.4723	35.2055	41	33.0313	0.227457
1257	No	Negative	NA	NA	NA	26.4574	34.3411	41	32.8014	0.241487
1258	No	Negative	NA	NA	NA	31.662	39.003	41	37.6702	0.101709
1259	No	Negative	NA	NA	NA	28.4411	36.4892	39.856	34.0429	0.211424
1260	No	Negative	NA	NA	NA	27.4503	34.6681	38.1875	33.5284	0.279099
1261	No	Negative	NA	NA	NA	29.8312	34.3716	41	33.6285	0.216617
1262	No	Atypical	NA	NA	NA	26.7918	26.7275	41	25.434	0.609519
1263	Yes	Atypical	Ta	High	None	27.1335	31.9941	37.2907	21.2806	0.793385
1264	Yes	Not done	Ta	High	None	25.2015	26.4204	36.5231	34.5191	0.367462
1265	No	Negative	NA	NA	NA	33.056	39.1114	41	38.4191	0.0903263
1266	No	Negative	NA	NA	NA	32.0857	35.5617	38.4062	41	0.0931229
1267	No	Negative	NA	NA	NA	35.0098	38.7651	41	39.0884	0.0826562
1268	No	Negative	NA	NA	NA	30.1306	36.9668	41	40.0048	0.0773103
1269	No	Negative	NA	NA	NA	30.8166	37.8425	39.145	35.289	0.181826
1270	No	Negative	NA	NA	NA	29.8304	39.6283	39.8885	37.0409	0.122493
1271	No	Negative	NA	NA	NA	32.8619	34.9877	41	36.865	0.134751
1272	Yes	Not done	Ta	Low	None	30.422	30.6986	37.9584	31.8344	0.38814
1273	No	Atypical	NA	NA	NA	30.7284	37.7145	38.0058	33.641	0.252521
1274	No	Negative	NA	NA	NA	33.3613	37.6247	41	38.2788	0.0981237
1275	No	Negative	NA	NA	NA	32.3018	35.6521	41	35.0733	0.169725
1276	No	Atypical	NA	NA	NA	35.9706	41	41	35.1816	0.13593
1277	Yes	Not done	Ta	High	None	29.5741	34.1027	27.5429	29.7544	0.72601
1278	No	Negative	NA	NA	NA	28.295	33.3091	30.6962	33.7605	0.490307
1279	Yes	Negative	Tis	High	None	30.8803	37.5656	24.6795	32.4007	0.670274
1280	No	Negative	NA	NA	NA	27.94	36.8063	35.2527	29.7562	0.48443
1281	Yes	Not done	Ta	High	None	24.7188	24.4878	31.2985	24.2	0.870428
1282	No	Negative	NA	NA	NA	26.6104	28.8555	39.6866	30.4417	0.415587
1283	No	Negative	NA	NA	NA	28.2848	29.4546	41	35.6074	0.198563
1284	No	Negative	NA	NA	NA	32.5462	35.7489	41	35.8534	0.151408
1285	No	Negative	NA	NA	NA	29.4015	33.3392	39.4544	35.1738	0.211475
1286	No	Not done	NA	NA	NA	24.5882	22.5133	41	27.1388	0.586544
1287	No	Negative	NA	NA	NA	30.3243	38.1509	39.5389	33.2278	0.228465
1288	No	Negative	NA	NA	NA	23.8232	24.0907	37.0718	30.8398	0.529656
1289	No	Negative	NA	NA	NA	29.1438	29.7084	41	31.2565	0.337865
1290	No	Negative	NA	NA	NA	27.3454	28.6753	40.432	28.4778	0.477592
1291	No	Negative	NA	NA	NA	27.4916	26.8637	40.4296	30.6189	0.409006
1292	No	Negative	NA	NA	NA	27.1535	28.1208	41	32.3706	0.312499
1293	No	Negative	NA	NA	NA	28.1531	34.598	39.4794	34.0012	0.235314
1294	No	Negative	NA	NA	NA	30.3226	36.9858	41	39.4157	0.0846377
1295	Yes	Negative	Ta	Low	None	30.5954	34.1179	41	33.6525	0.217897
1296	No	Negative	NA	NA	NA	26.462	26.7509	37.0963	33.7342	0.379033
1297	Yes	Negative	Ta	Low	None	33.6267	41	41	41	0.0556649
1298	Yes	Atypical	Ta	Low	None	26.0837	31.4539	41	30.7082	0.34077
1299	No	Atypical	NA	NA	NA	35.6976	33.2286	32.8725	30.4446	0.566237
1300	No	Suspicious	NA	NA	NA	26.8617	30.7431	24.2522	22.9085	0.935373
1301	Yes	Postivie	Tis	High	None	24.5279	28.0735	20.4029	21.2387	0.971575
1302	No	Negative	NA	NA	NA	33.8922	33.3264	41	35.52	0.174082
1303	No	Negative	NA	NA	NA	26.3264	25.9237	39.5043	30.6215	0.446187
1304	No	Negative	NA	NA	NA	30.0675	36.7656	39.5503	27.4783	0.453821
1305	No	Not done	NA	NA	NA	28.3094	32.3193	36.7029	28.1135	0.561556
1306	No	Negative	NA	NA	NA	27.9068	31.4127	30.5112	23.8792	0.850257
1307	No	Negative	NA	NA	NA	33.2797	35.7485	41	34.1671	0.191688
1308	Yes	Postivie	Tis	High	None	31.4582	34.8549	31.393	29.966	0.610265
1309	No	Negative	NA	NA	NA	34.4302	35.7274	39.5862	41	0.0814044
1310	No	Negative	NA	NA	NA	30.9334	35.8449	41	34.8548	0.17372
1311	No	Negative	NA	NA	NA	28.3437	32.4606	38.672	34.3527	0.260221
1312	No	Negative	NA	NA	NA	32.2696	36.2716	38.8228	33.2928	0.257785
1313	No	Negative	NA	NA	NA	34.8773	41	41	41	0.0556649
1314	No	Negative	NA	NA	NA	33.0995	39.252	41	30.2137	0.282571
1315	No	Negative	NA	NA	NA	34.3836	41	38.0017	41	0.0775607
1316	No	Negative	NA	NA	NA	27.5696	30.0209	39.9823	33.2444	0.288661
1317	No	Negative	NA	NA	NA	35.5041	40.2889	41	41	0.0573928
1318	No	Negative	NA	NA	NA	31.9281	41	41	37.7982	0.0918748
1319	No	Negative	NA	NA	NA	30.1828	39.2289	38.0536	34.5885	0.210863
1320	Yes	Not done	Ta	Low	None	32.7702	39.2265	41	29.5714	0.305293
1321	Yes	Not done	Ta	Low	None	30.7684	37.8744	41	26.1446	0.454507
1322	No	Not done	NA	NA	NA	30.0544	35.3204	41	32.9817	0.228008
1323	No	Not done	NA	NA	NA	30.841	34.4894	34.7979	34.1389	0.344735
1324	No	Negative	NA	NA	NA	29.1733	30.4764	39.3312	31.8335	0.352636
1325	No	Not done	NA	NA	NA	31.403	33.3711	35.6378	34.3704	0.325226
1326	Yes	Not done	Ta	High	None	27.1373	30.5087	33.5457	31.7714	0.521701
1327	No	Negative	NA	NA	NA	27.6659	28.5058	36.111	34.8892	0.342593
1328	No	Atypical	NA	NA	NA	28.9306	31.6733	36.3422	35.0529	0.299203
1329	No	Negative	NA	NA	NA	29.2255	32.3699	37.1827	31.119	0.420993
1330	No	Negative	NA	NA	NA	31.2427	32.3634	41	33.7221	0.229741
1331	No	Negative	NA	NA	NA	27.3429	33.0526	36.1708	29.7662	0.499567
1332	Yes	Negative	T1	High	None	31.9743	33.9345	34.8767	30.5875	0.49321
1333	No	Negative	NA	NA	NA	27.8442	33.3142	38.6112	30.3766	0.399944
1334	No	Negative	NA	NA	NA	27.566	34.8362	39.8465	29.4175	0.387086
1335	Yes	Negative	Ta	Low	None	33.8825	41	41	31.0356	0.240481
1336	Yes	Not done	Ta	Low	None	27.8175	30.401	36.9284	32.1425	0.408168
1337	No	Negative	NA	NA	NA	27.302	31.4093	41	32.6484	0.271871
1338	No	Negative	NA	NA	NA	30.2956	35.4761	39.7085	38.4472	0.119647
1339	No	Negative	NA	NA	NA	29.5661	34.3021	41	34.1127	0.203591
1340	No	Negative	NA	NA	NA	31.5041	37.05	41	32.3703	0.232321
1341	No	Negative	NA	NA	NA	31.7201	39.3692	39.468	35.1798	0.168903
1342	No	Negative	NA	NA	NA	33.2426	37.7665	41	37.8939	0.103421
1343	No	Negative	NA	NA	NA	29.9357	33.8107	41	35.6439	0.16799
1344	Yes	Not done	Ta	High	None	31.097	33.8786	41	32.2425	0.263242
1345	No	Negative	NA	NA	NA	30.5826	32.5704	41	31.7712	0.291096
1346	No	Negative	NA	NA	NA	32.8352	37.4949	40.1704	36.0176	0.150258
1347	No	Negative	NA	NA	NA	28.4057	29.915	40.5453	30.685	0.370062
1348	No	Negative	NA	NA	NA	32.2911	33.813	41	34.2479	0.203506
1349	No	Negative	NA	NA	NA	34.836	39.5468	31.6096	39.775	0.190636
1350	No	Negative	NA	NA	NA	27.4473	35.6681	33.484	34.2127	0.365218
1351	No	Negative	NA	NA	NA	30.8214	31.702	41	38.6124	0.118713
1352	No	Negative	NA	NA	NA	34.9481	35.8498	41	39.5184	0.0873437
1353	No	Negative	NA	NA	NA	35.598	37.086	41	37.0209	0.121161
1354	No	Negative	NA	NA	NA	33.697	33.5026	41	37.6019	0.128282
1355	No	Negative	NA	NA	NA	30.5151	37.6795	39.064	32.9534	0.251061
1356	No	Negative	NA	NA	NA	31.4047	34.0583	41	32.5608	0.251415
1357	No	Negative	NA	NA	NA	30.5375	35.4642	41	33.4853	0.212301
1358	No	Negative	NA	NA	NA	31.3242	30.8039	37.8436	31.9746	0.384619
1359	No	Negative	NA	NA	NA	28.6595	30.0286	39.2268	30.8181	0.400492
1360	No	Negative	NA	NA	NA	29.9464	31.4298	41	34.1094	0.225732
1361	Yes	Atypical	Ta	Low	None	28.3737	33.6089	41	31.3819	0.294899
1362	No	Negative	NA	NA	NA	32.1255	33.7021	41	41	0.0759554
1363	No	Negative	NA	NA	NA	28.7609	34.6627	34.0827	32.9725	0.408864
1364	No	Negative	NA	NA	NA	29.9463	33.9777	39.4286	34.0913	0.238763
1365	No	Negative	NA	NA	NA	34.6976	41	41	41	0.0556649
1366	No	Atypical	NA	NA	NA	33.3152	38.3526	31.8458	28.7414	0.60874
1367	No	Atypical	NA	NA	NA	32.1985	35.0103	30.0666	26.3543	0.769908
1368	No	Atypical	NA	NA	NA	34.5204	40.273	32.7201	28.9376	0.554248
1369	No	Atypical	NA	NA	NA	31.8417	34.8465	35.7813	34.4381	0.304597
1370	No	Negative	NA	NA	NA	27.6319	26.6054	41	34.3418	0.258849
1371	No	Negative	NA	NA	NA	29.8793	34.9975	35.0883	33.4141	0.359497
1372	No	Negative	NA	NA	NA	30.6381	35.3905	39.2839	34.4145	0.220762
1373	No	Not done	NA	NA	NA	29.4215	33.6559	32.4309	32.1048	0.50482
1374	No	Negative	NA	NA	NA	30.3579	37.8594	32.6244	33.4211	0.397176
1375	No	Negative	NA	NA	NA	28.5811	34.1171	36.3473	30.2329	0.462606
1376	No	Negative	NA	NA	NA	29.1258	33.6991	36.9897	40.2454	0.130549
1377	No	Negative	NA	NA	NA	30.4226	39.4553	41	39.6517	0.0735582
1378	No	Negative	NA	NA	NA	33.7796	35.3319	41	41	0.0709049
1379	No	Negative	NA	NA	NA	31.8709	38.1877	41	37.8156	0.102868
1380	No	Negative	NA	NA	NA	31.5435	35.1756	36.1811	32.9539	0.34582
1381	No	Negative	NA	NA	NA	31.0589	33.9428	41	32.9674	0.239684
1382	No	Negative	NA	NA	NA	27.9323	28.5043	39.2382	28.4483	0.516121
1383	No	Negative	NA	NA	NA	29.6314	29.6931	41	32.6977	0.28592
1384	No	Negative	NA	NA	NA	29.3727	35.0933	38.7475	29.3602	0.417891
1385	No	Negative	NA	NA	NA	31.607	35.2553	41	32.1656	0.253706
1386	No	Suspicious	NA	NA	NA	33.352	39.157	41	33.0444	0.197028
1387	Yes	Postivie	NA	High	None	23.1795	25.9334	19.8	20.5848	0.978351
1388	No	Negative	NA	NA	NA	29.9476	34.4858	39.9356	39.3744	0.105838
1389	No	Negative	NA	NA	NA	32.8165	39.0033	41	38.8749	0.0845849
1390	No	Negative	NA	NA	NA	33.5002	34.0215	41	39.6925	0.0917395
1391	No	Negative	NA	NA	NA	33.276	36.4161	41	41	0.0677185
1392	No	Negative	NA	NA	NA	32.3187	33.1765	39.591	40.073	0.104204
1393	No	Negative	NA	NA	NA	31.8468	36.988	41	37.0949	0.120309
1394	No	Negative	NA	NA	NA	30.3831	36.0926	35.6336	33.9699	0.313071
1395	No	Negative	NA	NA	NA	31.9562	36.6377	32.587	34.0613	0.385762
1396	No	Negative	NA	NA	NA	35.6316	41	39.4312	41	0.0662796
1397	No	Negative	NA	NA	NA	28.8276	36.0341	41	32.2577	0.244169
1398	No	Negative	NA	NA	NA	31.2205	35.334	41	33.158	0.222709
1399	Yes	Suspicious	Tis	High	None	27.5435	36.1211	33.4699	29.8553	0.540753
1400	No	Negative	NA	NA	NA	26.0459	32.2104	32.4407	31.0397	0.565538
1401	No	Not done	NA	NA	NA	26.008	34.8203	33.7643	31.4919	0.477932
1402	Yes	Not done	Tis	High	None	28.5299	28.0833	25.2765	27.2544	0.87424
1403	Yes	Not done	Tis	High	None	29.6695	30.4769	28.1857	27.568	0.807273
1404	Yes	Not done	Ta	Low	None	28.4255	26.426	27.6656	32.5165	0.699251
1405	No	Not done	NA	NA	NA	31.6432	38.3308	41	36.8621	0.118009
1406	No	Negative	NA	NA	NA	35.5408	40.2789	41	37.7513	0.0953326
1407	Yes	Atypical	Ta	High	None	28.5456	32.939	28.2102	25.9748	0.830067
1408	No	Atypical	NA	NA	NA	30.9299	30.3491	34.2191	31.1766	0.528645
1409	No	Not done	NA	NA	NA	28.1366	28.2404	30.9661	31.9241	0.615389
1410	Yes	Postivie	NA	High	None	29.7745	30.0087	41	25.3187	0.578165
1411	No	Not done	NA	NA	NA	35.3932	37.8693	41	32.8468	0.211989
1412	Yes	Not done	NA	High	None	30.9142	36.152	29.2473	34.0538	0.488463
1413	Yes	Negative	Ta	Low	None	28.6524	28.5613	41	31.4814	0.341073
1414	No	Negative	NA	NA	NA	27.265	35.0435	39.7318	33.2421	0.249613
1415	Yes	Atypical	Ta+Tis	High	None	30.5682	34.1988	29.5277	35.2968	0.450146
1416	No	Not done	NA	NA	NA	34.0887	37.6746	41	41	0.0641871
1417	No	Not done	NA	NA	NA	35.3528	19.5345	38.9943	41	0.165827
1418	No	Not done	NA	NA	NA	34.412	40.0475	40.1219	35.8808	0.139427
1419	Yes	Not done	T1	High	None	29.3715	34.2749	33.7204	27.6743	0.642396
1420	No	Negative	NA	NA	NA	31.6501	37.0086	41	32.7269	0.222091
1421	No	Negative	NA	NA	NA	31.3774	39.0621	41	38.7184	0.0864391
1422	No	Negative	NA	NA	NA	33.4676	39.7238	41	34.6857	0.153462
1423	No	Negative	NA	NA	NA	33.667	33.9178	38.846	41	0.0950667
1424	No	Negative	NA	NA	NA	31.4386	34.8708	35.2326	33.1175	0.368464
1425	No	Negative	NA	NA	NA	31.6617	28.8614	41	32.3517	0.305974
1426	No	Atypical	NA	NA	NA	28.607	28.6581	31.0486	32.594	0.581321
1427	No	Negative	NA	NA	NA	29.9646	33.7597	35.6042	28.283	0.570382
1428	No	Not done	NA	NA	NA	25.3765	26.3259	31.1841	27.9666	0.768366
1429	No	Atypical	NA	NA	NA	30.0421	33.1357	39.7217	30.9142	0.349822
1430	No	Negative	NA	NA	NA	26.7995	27.1962	39.7995	31.5185	0.386897
1431	No	Negative	NA	NA	NA	32.3362	41	38.4399	34.3934	0.195719
1432	No	Negative	NA	NA	NA	32.4948	36.1181	41	37.7383	0.113205
1433	No	Negative	NA	NA	NA	27.4559	34.6545	31.7619	32.1106	0.513005
1434	No	Negative	NA	NA	NA	28.3643	34.5672	41	33.5311	0.217899
1435	No	Negative	NA	NA	NA	33.2084	32.3123	41	39.3762	0.103276
1436	No	Negative	NA	NA	NA	30.1234	41	41	36.1028	0.118686
1437	No	Not done	NA	NA	NA	32.1813	40.309	41	41	0.0573432
1438	Yes	Negative	Ta	Low	None	30.2302	34.8909	39.8435	29.3334	0.389951
1439	No	Negative	NA	NA	NA	31.1037	31.8331	41	32.5775	0.270418
1440	Yes	Not done	Ta	High	None	27.0337	28.6491	29.6096	25.8371	0.837402
1441	No	Atypical	NA	NA	NA	29.2365	35.0701	41	37.0054	0.131585
1442	No	Negative	NA	NA	NA	31.0654	35.6688	41	32.2409	0.247779
1443	Yes	Not done	Ta	Low	None	32.0086	37.73	41	33.7973	0.187402
1444	No	Negative	NA	NA	NA	32.7205	36.061	37.8562	35.1436	0.22345
1445	No	Negative	NA	NA	NA	32.1963	35.261	41	29.2503	0.357241
1446	No	Not done	NA	NA	NA	27.3235	30.5382	36.2209	26.3707	0.663685
1447	No	Negative	NA	NA	NA	33.052	40.3751	39.6632	39.0294	0.090147
1448	No	Negative	NA	NA	NA	28.5743	33.2859	27.0608	31.3257	0.690764
1449	No	Atypical	NA	NA	NA	30.2502	30.8124	39.5975	31.778	0.344123
1450	Yes	Not done	T1	High	None	19.8366	24.2819	29.4265	27.0989	0.838461
1451	No	Not done	NA	NA	NA	27.0233	27.7281	41	32.7627	0.302227
1452	Yes	Not done	Tis	High	None	26.2976	27.074	30.465	32.0693	0.635997
1453	No	Atypical	NA	NA	NA	30.1526	34.1195	32.967	39.6612	0.20748
1454	No	Atypical	NA	NA	NA	31.3135	37.9382	41	33.7891	0.186171
1455	Yes	Negative	Ta	High	None	28.765	31.5572	31.7082	28.1884	0.70292
1456	Yes	Not done	Ta	High	None	28.0342	29.364	29.8645	32.3465	0.617288
1457	No	Negative	NA	NA	NA	29.3764	32.995	41	32.3365	0.268002
1458	No	Negative	NA	NA	NA	34.3265	39.5621	41	41	0.0592109
1459	No	Negative	NA	NA	NA	31.6362	36.3621	41	34.0295	0.190953
1460	No	Negative	NA	NA	NA	31.0232	34.9155	41	37.0713	0.131119
1461	No	Negative	NA	NA	NA	27.1201	28.6675	37.8783	30.0445	0.487216
1462	No	Negative	NA	NA	NA	30.8057	31.9147	41	34.0083	0.224852
1463	No	Negative	NA	NA	NA	22.7617	25.6534	34.4115	24.2141	0.814649
1464	No	Negative	NA	NA	NA	29.4776	31.204	41	33.8177	0.236301
1465	No	Negative	NA	NA	NA	29.1909	31.2537	37.8697	33.9168	0.305497
1466	No	Atypical	NA	NA	NA	29.9252	31.7377	41	34.8044	0.203615
1467	No	Negative	NA	NA	NA	31.1766	35.8811	41	32.068	0.251432
1468	No	Negative	NA	NA	NA	31.2888	32.9597	36.2275	33.5148	0.346009
1469	No	Negative	NA	NA	NA	35.0663	41	41	39.281	0.0730247
1470	No	Negative	NA	NA	NA	29.225	32.5079	41	26.6307	0.495005
1471	No	Negative	NA	NA	NA	35.3761	41	41	35.3845	0.131959
1472	Yes	Atypical	Ta	High	None	33.4472	38.8983	34.7648	26.966	0.591676
1473	No	Atypical	NA	NA	NA	33.0215	38.56	41	34.1231	0.173681
1474	No	Not done	NA	NA	NA	31.1717	35.8139	41	33.48	0.209797
1475	Yes	Atypical	T1+Tis	High	None	31.3751	39.621	29.4686	35.5833	0.380257
1476	No	Atypical	NA	NA	NA	27.0756	35.1381	36.3673	28.368	0.528933
1477	No	Negative	NA	NA	NA	27.6457	29.5695	34.32	31.9521	0.50186
1478	No	Atypical	NA	NA	NA	33.6734	36.3504	38.8931	28.9196	0.417847
1479	No	Atypical	NA	NA	NA	32.5597	38.657	34.8898	35.3822	0.258689
1480	No	Negative	NA	NA	NA	29.554	33.8633	34.4788	33.6357	0.379647
1481	Yes	Not done	Ta	High	None	28.3362	31.9272	38.3128	20.7316	0.789188
1482	No	Negative	NA	NA	NA	31.1038	36.4132	41	37.2958	0.119496
1483	No	Atypical	NA	NA	NA	33.8377	33.215	37.0014	41	0.118914
1484	No	Negative	NA	NA	NA	28.5902	35.8752	41	34.161	0.190953
1485	No	Negative	NA	NA	NA	29.0803	36.3738	39.5559	33.0192	0.249206
1486	Yes	Atypical	T2	High	None	30.8156	35.3853	31.0258	23.1725	0.833949
1487	No	Atypical	NA	NA	NA	31.9228	35.0566	41	30.2588	0.321214
1488	No	Negative	NA	NA	NA	31.7977	35.241	36.7789	33.6277	0.304718
1489	No	Negative	NA	NA	NA	35.1311	40.2312	41	41	0.0575351
1490	No	Negative	NA	NA	NA	29.782	33.8953	40.085	32.6941	0.269385
1491	No	Negative	NA	NA	NA	26.6389	28.2504	40.0434	31.8858	0.354512
1492	No	Negative	NA	NA	NA	28.5639	34.7309	38.9734	33.244	0.269548
1493	No	Negative	NA	NA	NA	28.7595	35.9128	37.5339	31.6727	0.350885
1494	Yes	Not done	Ta	High	None	30.8025	32.6935	35.6589	25.6422	0.683746
1495	Yes	Suspicious	Ta	Low	None	25.7749	28.4937	30.4714	21.3719	0.908655
1496	No	Negative	NA	NA	NA	35.2157	41	41	41	0.0556649
1497	Yes	Not done	Tis	High	None	25.8445	26.5785	27.5169	30.314	0.773112
1498	No	Atypical	NA	NA	NA	28.1667	28.563	31.8634	35.4873	0.437304
1499	No	Atypical	NA	NA	NA	30.4622	32.6914	37.466	34.5221	0.28069
1500	Yes	Negative	Ta	Low	None	28.296	31.9962	33.1396	29.3952	0.614928
1501	No	Negative	NA	NA	NA	25.8293	28.2128	34.5612	20.5372	0.877234
1502	No	Negative	NA	NA	NA	30.7161	31.767	41	34.8552	0.202011
1503	No	Negative	NA	NA	NA	29.8611	36.7753	35.2523	30.1036	0.470171
1504	Yes	Postivie	Tis	High	None	28.1662	29.8714	29.4501	27.6127	0.786284
1505	Yes	Negative	Ta	Low	None	31.3215	35.1563	41	33.9626	0.201396
1506	No	Negative	NA	NA	NA	35.2409	41	41	35.7869	0.124374
1507	Yes	Not done	Ta	Low	None	29.7959	33.1584	38.5419	31.9197	0.342825
1508	No	Not done	NA	NA	NA	30.4137	36.4233	32.4761	32.3301	0.462525
1509	No	Suspicious	NA	NA	NA	30.9464	36.898	35.7545	33.3898	0.323235
1510	No	Not done	NA	NA	NA	29.6536	36.952	41	36.72	0.127347
1511	No	Negative	NA	NA	NA	31.1521	35.6225	39.4519	33.8402	0.2324
1512	No	Negative	NA	NA	NA	32.2621	36.6198	39.3663	34.4566	0.208483
1513	No	Negative	NA	NA	NA	32.4477	38.2538	40.1457	37.685	0.114504
1514	No	Atypical	NA	NA	NA	30.9497	39.0505	41	34.2233	0.168119
1515	No	Not done	NA	NA	NA	31.2831	39.5764	40.3313	34.7938	0.162465
1516	No	Not done	NA	NA	NA	26.1261	28.4402	28.9501	29.5356	0.750767
1517	No	Not done	NA	NA	NA	29.7716	33.6475	30.9298	31.978	0.5545
1518	No	Negative	NA	NA	NA	30.9583	34.76	38.4029	35.1849	0.221299
1519	No	Negative	NA	NA	NA	35.6713	40.2178	40.5615	35.2867	0.144345
1520	No	Negative	NA	NA	NA	35.202	39.365	41	41	0.0597131
1521	No	Atypical	NA	NA	NA	32.5763	39.6409	40.1636	33.105	0.207812
1522	Yes	Not done	T2	High	None	29.6891	34.6803	37.2162	28.9757	0.483416
1523	No	Negative	NA	NA	NA	34.7062	35.2243	41	30.7489	0.301848
1524	No	Negative	NA	NA	NA	34.7331	35.78	34.8424	36.6529	0.244072
1525	No	Not done	NA	NA	NA	31.2695	38.3838	41	35.2098	0.14994
1526	No	Negative	NA	NA	NA	25.9379	26.8151	41	26.8371	0.550968
1527	No	Negative	NA	NA	NA	33.6979	41	39.9708	36.7905	0.119305
1528	Yes	Atypical	Tis	High	None	28.2698	32.4754	28.9591	26.931	0.795301
1529	No	Negative	NA	NA	NA	28.2225	32.2972	33.1203	26.139	0.732235
1530	No	Negative	NA	NA	NA	35.4572	41	41	32.0608	0.210318
1531	No	Negative	NA	NA	NA	28.8305	36.5614	39.6979	29.7321	0.360393
1532	Yes	Atypical	Ta	High	None	29.6792	29.6954	32.1035	22.2008	0.870952
1533	No	Negative	NA	NA	NA	33.0644	36.5392	41	35.1051	0.16337
1534	No	Negative	NA	NA	NA	34.446	36.0503	41	37.5381	0.116959
1535	No	Negative	NA	NA	NA	34.1603	40.3395	41	41	0.0572682
1536	No	Negative	NA	NA	NA	33.669	39.3582	41	33.3401	0.187852
1537	No	Negative	NA	NA	NA	29.2117	31.3434	41	30.6927	0.342492
1538	No	Negative	NA	NA	NA	35.877	41	41	38.0115	0.0889163
1539	No	Negative	NA	NA	NA	29.7018	34.0463	37.5523	34.9143	0.25366
1540	No	Negative	NA	NA	NA	33.117	35.8415	41	41	0.0693904
1541	No	Negative	NA	NA	NA	27.5931	25.3487	41	33.0735	0.314161
1542	No	Atypical	NA	NA	NA	35.1051	41	41	39.3631	0.0720934
1543	Yes	Negative	Ta	High	None	30.2561	33.0267	35.6087	27.1697	0.623421
